# Supplementary material for: Single molecule analysis of CENP-A chromatin by high-speed atomic force microscopy
Source: eLife. 2023 Sep 20;12:e86709. doi: 10.7554/eLife.86709 (PMC10511241; doi:10.7554/eLife.86709)
Supplement: Figure 1—figure supplement 1—source data 1. [file elife-86709-fig1-figsupp1-data1.zip]

Archive with 8 entries (7 files):
- Figure_Supplement_1-Source_Data_1/
- Figure_Supplement_1-Source_Data_1/.DS_Store
- __MACOSX/Figure_Supplement_1-Source_Data_1/._.DS_Store
- Figure_Supplement_1-Source_Data_1/CSEM_MP 2019-06-07 16h35m16s(GelStar).raw16.tif
- Figure_Supplement_1-Source_Data_1/Supplemental_figure_1_raw_image_annotated.tiff
- __MACOSX/Figure_Supplement_1-Source_Data_1/._Supplemental_figure_1_raw_image_annotated.tiff
- Figure_Supplement_1-Source_Data_1/Coomassie_gel_histones_raw_image.tiff
- __MACOSX/Figure_Supplement_1-Source_Data_1/._Coomassie_gel_histones_raw_image.tiff
