# Supplementary material for: Single molecule analysis of CENP-A chromatin by high-speed atomic force microscopy
Source: eLife. 2023 Sep 20;12:e86709. doi: 10.7554/eLife.86709 (PMC10511241; doi:10.7554/eLife.86709)
Supplement: Figure 1—figure supplement 1—source data 2. [file elife-86709-fig1-figsupp1-data2.zip]

Archive with 5 entries (4 files):
- Figure_Supplement_1-Source_Data_2/
- Figure_Supplement_1-Source_Data_2/.DS_Store
- __MACOSX/Figure_Supplement_1-Source_Data_2/._.DS_Store
- Figure_Supplement_1-Source_Data_2/Source_Data_2.xlsx
- __MACOSX/Figure_Supplement_1-Source_Data_2/._Source_Data_2.xlsx
