# Supplementary material for: Single molecule analysis of CENP-A chromatin by high-speed atomic force microscopy
Source: eLife. 2023 Sep 20;12:e86709. doi: 10.7554/eLife.86709 (PMC10511241; doi:10.7554/eLife.86709)
Supplement: Figure 2—source data 1. — X and Y coordinates, distance between two steps, accumulated distance per trajectory, and angle between two steps are reported. [file elife-86709-fig2-data1.zip › Figure_2-Source_Data_3/Source_Data_3.xlsx]

## Sheet: All_data
Source data 2: X and Y coordinates of each step, distance per step, cumulative distance, and angle per step for Figure 2-4 and Suppl Figure 3-8, 10, 11
particle	sample	time	Xcoord	Ycoord	distance	totaldistance	angle
CpA_CpC_Track1	CpA_2xCpC	2	145.98	118.534	2.18011	2.18011	223.449	data
CpA_CpC_Track1	CpA_2xCpC	3	141.9	118.767	4.08724	6.26735	356.734	data
CpA_CpC_Track1	CpA_2xCpC	4	148.332	118.709	6.43283	12.7002	179.492	data
CpA_CpC_Track1	CpA_2xCpC	5	146.343	117.44	2.35963	15.0598	32.5513	data
CpA_CpC_Track1	CpA_2xCpC	6	147.107	116.366	1.31777	16.3776	125.405	data
CpA_CpC_Track1	CpA_2xCpC	7	146.449	118.875	2.59431	18.9719	284.691	data
CpA_CpC_Track1	CpA_2xCpC	8	148.397	118.184	2.06649	21.0384	160.461	data
CpA_CpC_Track1	CpA_2xCpC	9	144.62	116.928	3.97967	25.0181	18.3969	data
CpA_CpC_Track1	CpA_2xCpC	10	143.611	118.907	2.22151	27.2396	297.017	data
CpA_CpC_Track1	CpA_2xCpC	11	137.973	118.593	5.64635	32.8859	3.18747	data
CpA_CpC_Track1	CpA_2xCpC	12	137.852	117.991	0.614198	33.5001	78.5776	data
CpA_CpC_Track1	CpA_2xCpC	13	140.449	118.015	2.59696	36.0971	180.52	data
CpA_CpC_Track1	CpA_2xCpC	14	139.81	118.595	0.862952	36.96	317.765	data
CpA_CpC_Track1	CpA_2xCpC	15	137.557	119.926	2.61648	39.5765	329.412	data
CpA_CpC_Track1	CpA_2xCpC	16	139.948	117.66	3.29413	42.8706	136.52	data
CpA_CpC_Track1	CpA_2xCpC	17	142.021	119.01	2.47489	45.3455	213.077	data
CpA_CpC_Track1	CpA_2xCpC	18	144.087	118.044	2.27999	47.6255	154.923	data
CpA_CpC_Track1	CpA_2xCpC	19	145.257	118.797	1.39133	49.0169	212.746	data
CpA_CpC_Track1	CpA_2xCpC	20	145.557	118.417	0.48375	49.5006	128.401	data
CpA_CpC_Track1	CpA_2xCpC	21	146.166	123.838	5.45498	54.9556	263.595	data
CpA_CpC_Track1	CpA_2xCpC	22	146.969	118.224	5.67115	60.6267	98.1435	data
CpA_CpC_Track1	CpA_2xCpC	23	146.561	117.97	0.480472	61.1072	31.957	data
CpA_CpC_Track1	CpA_2xCpC	24	146.796	117.405	0.611658	61.7189	112.561	data
CpA_CpC_Track1	CpA_2xCpC	25	146.797	117.415	0.0101924	61.7291	265.212	data
CpA_CpC_Track1	CpA_2xCpC	26	146.287	117.683	0.575641	62.3047	332.278	data
CpA_CpC_Track1	CpA_2xCpC	27	145.484	118.435	1.10029	63.405	316.878	data
CpA_CpC_Track1	CpA_2xCpC	28	147.264	116.91	2.34338	65.7484	139.4	data
CpA_CpC_Track1	CpA_2xCpC	29	147.282	118.733	1.82281	67.5712	269.417	data
CpA_CpC_Track1	CpA_2xCpC	30	146.637	118.336	0.757499	68.3287	31.6515	data
CpA_CpC_Track1	CpA_2xCpC	31	146.115	118.942	0.800682	69.1294	310.755	data
CpA_CpC_Track1	CpA_2xCpC	32	145.14	117.62	1.64251	70.7719	53.602	data
CpA_CpC_Track1	CpA_2xCpC	33	146.914	119.233	2.39725	73.1691	222.278	data
CpA_CpC_Track1	CpA_2xCpC	34	146.074	116.746	2.62428	75.7934	71.3503	data
CpA_CpC_Track1	CpA_2xCpC	35	146.394	117.85	1.1491	76.9425	253.864	data
CpA_CpC_Track1	CpA_2xCpC	36	145.109	117.515	1.32803	78.2705	14.603	data
CpA_CpC_Track1	CpA_2xCpC	37	145.977	119.134	1.83685	80.1074	241.779	data
CpA_CpC_Track1	CpA_2xCpC	38	148.079	118.792	2.12945	82.2368	170.778	data
CpA_CpC_Track1	CpA_2xCpC	39	145.909	118.016	2.30477	84.5416	19.684	data
CpA_CpC_Track1	CpA_2xCpC	40	145.897	118.004	0.0168653	84.5585	46.0775	data
CpA_CpC_Track1	CpA_2xCpC	41	146.118	118.129	0.253092	84.8116	209.556	data
CpA_CpC_Track1	CpA_2xCpC	42	145.55	118.429	0.641545	85.4531	332.154	data
CpA_CpC_Track1	CpA_2xCpC	43	146.585	118.821	1.10645	86.5596	200.779	data
CpA_CpC_Track1	CpA_2xCpC	44	146.812	117.951	0.899265	87.4588	104.619	data
CpA_CpC_Track1	CpA_2xCpC	45	146.071	117.451	0.893673	88.3525	34.032	data
CpA_CpC_Track1	CpA_2xCpC	46	147.276	117.427	1.20498	89.5575	178.891	data
CpA_CpC_Track1	CpA_2xCpC	47	146.253	116.582	1.32695	90.8844	39.5981	data
CpA_CpC_Track1	CpA_2xCpC	48	146.987	117.82	1.43971	92.3241	239.351	data
CpA_CpC_Track1	CpA_2xCpC	49	146.064	118.204	0.999598	93.3237	337.43	data
CpA_CpC_Track1	CpA_2xCpC	50	146.78	118.145	0.718347	94.0421	175.315	data
CpA_CpC_Track1	CpA_2xCpC	51	147.061	117.225	0.961762	95.0038	106.979	data
CpA_CpC_Track1	CpA_2xCpC	52	147.236	117.964	0.758908	95.7627	256.64	data
CpA_CpC_Track1	CpA_2xCpC	53	147.025	116.688	1.293	97.0557	80.5735	data
CpA_CpC_Track1	CpA_2xCpC	54	146.154	116.619	0.873276	97.929	4.57445	data
CpA_CpC_Track1	CpA_2xCpC	55	147.013	117.586	1.29421	99.2232	228.399	data
CpA_CpC_Track1	CpA_2xCpC	56	146.359	116.778	1.04034	100.264	51.0038	data
CpA_CpC_Track1	CpA_2xCpC	57	146.409	116.59	0.194474	100.458	104.937	data
CpA_CpC_Track1	CpA_2xCpC	58	146.289	115.881	0.719479	101.178	80.3899	data
CpA_CpC_Track1	CpA_2xCpC	59	147.411	117.234	1.75809	102.936	230.327	data
CpA_CpC_Track1	CpA_2xCpC	60	146.782	116.578	0.908949	103.845	46.1525	data
CpA_CpC_Track10	CpA_2xCpC	42	305.633	247.719	2.98381	2.98381	9.02595	data
CpA_CpC_Track10	CpA_2xCpC	43	306.508	248.606	1.24582	4.22963	225.397	data
CpA_CpC_Track10	CpA_2xCpC	44	307.719	248.183	1.28273	5.51236	160.757	data
CpA_CpC_Track10	CpA_2xCpC	45	300.715	244.46	7.93195	13.4443	27.9962	data
CpA_CpC_Track10	CpA_2xCpC	46	304.567	248.104	5.30229	18.7466	223.418	data
CpA_CpC_Track10	CpA_2xCpC	47	306.325	247.11	2.02003	20.7666	150.522	data
CpA_CpC_Track10	CpA_2xCpC	48	308.865	247.982	2.68563	23.4523	198.944	data
CpA_CpC_Track10	CpA_2xCpC	49	306.887	249.959	2.79682	26.2491	315.017	data
CpA_CpC_Track10	CpA_2xCpC	50	306.981	245.266	4.69432	30.9434	91.1474	data
CpA_CpC_Track10	CpA_2xCpC	51	307.178	242.883	2.39087	33.3343	94.7213	data
CpA_CpC_Track10	CpA_2xCpC	52	311.902	241.341	4.96914	38.3034	161.916	data
CpA_CpC_Track10	CpA_2xCpC	53	306.908	248.34	8.59801	46.9014	305.505	data
CpA_CpC_Track100	CpA_2xCpC	11	62.9091	55.4203	12.7115	12.7115	302.069	data
CpA_CpC_Track100	CpA_2xCpC	12	63.5295	55.8913	0.778935	13.4905	217.208	data
CpA_CpC_Track100	CpA_2xCpC	13	65.339	49.2625	6.87134	20.3618	105.268	data
CpA_CpC_Track100	CpA_2xCpC	14	63.874	55.7331	6.63435	26.9962	282.757	data
CpA_CpC_Track100	CpA_2xCpC	15	64.8911	52.7005	3.1986	30.1948	108.541	data
CpA_CpC_Track100	CpA_2xCpC	16	64.3413	53.6193	1.07076	31.2655	300.897	data
CpA_CpC_Track100	CpA_2xCpC	17	64.4781	50.3605	3.26169	34.5272	92.4043	data
CpA_CpC_Track100	CpA_2xCpC	18	63.6051	55.8959	5.60382	40.131	278.962	data
CpA_CpC_Track100	CpA_2xCpC	19	63.1528	56.0789	0.487962	40.619	337.972	data
CpA_CpC_Track100	CpA_2xCpC	20	63.4842	55.8326	0.412932	41.0319	143.387	data
CpA_CpC_Track100	CpA_2xCpC	21	61.3962	56.8404	2.31853	43.3505	334.235	data
CpA_CpC_Track100	CpA_2xCpC	22	61.9496	58.0306	1.31254	44.663	245.062	data
CpA_CpC_Track100	CpA_2xCpC	23	62.0155	57.3336	0.700077	45.3631	95.399	data
CpA_CpC_Track100	CpA_2xCpC	24	62.2879	58.8432	1.53398	46.897	259.769	data
CpA_CpC_Track100	CpA_2xCpC	25	61.7688	56.797	2.11101	49.0081	75.7645	data
CpA_CpC_Track100	CpA_2xCpC	26	61.5688	57.1739	0.426659	49.4347	297.963	data
CpA_CpC_Track100	CpA_2xCpC	27	61.3554	59.0507	1.88891	51.3236	276.485	data
CpA_CpC_Track100	CpA_2xCpC	28	60.9955	59.84	0.867479	52.1911	294.515	data
CpA_CpC_Track100	CpA_2xCpC	29	61.1524	58.2865	1.56137	53.7525	95.7686	data
CpA_CpC_Track100	CpA_2xCpC	30	61.4791	58.1096	0.371473	54.124	151.564	data
CpA_CpC_Track100	CpA_2xCpC	31	62.234	57.8119	0.811475	54.9354	158.479	data
CpA_CpC_Track100	CpA_2xCpC	32	62.068	57.7865	0.167923	55.1034	8.70579	data
CpA_CpC_Track100	CpA_2xCpC	33	61.71	58.8347	1.10762	56.211	288.855	data
CpA_CpC_Track100	CpA_2xCpC	34	61.2776	59.2708	0.614156	56.8251	314.76	data
CpA_CpC_Track100	CpA_2xCpC	35	62.0304	58.9998	0.800133	57.6253	160.203	data
CpA_CpC_Track100	CpA_2xCpC	36	61.986	57.7516	1.24901	58.8743	87.9602	data
CpA_CpC_Track100	CpA_2xCpC	37	62.0102	56.9947	0.757219	59.6315	91.8314	data
CpA_CpC_Track100	CpA_2xCpC	38	60.4357	57.1792	1.58525	61.2167	353.317	data
CpA_CpC_Track100	CpA_2xCpC	39	62.0946	54.1221	3.47825	64.695	118.485	data
CpA_CpC_Track100	CpA_2xCpC	40	62.2485	55.8806	1.76532	66.4603	264.997	data
CpA_CpC_Track100	CpA_2xCpC	41	62.433	57.8464	1.9744	68.4347	264.639	data
CpA_CpC_Track100	CpA_2xCpC	42	62.4975	57.5954	0.259187	68.6939	104.414	data
CpA_CpC_Track100	CpA_2xCpC	43	62.6452	56.0128	1.58949	70.2834	95.3316	data
CpA_CpC_Track100	CpA_2xCpC	44	63.1074	55.1631	0.967196	71.2506	118.544	data
CpA_CpC_Track100	CpA_2xCpC	45	61.2759	57.4141	2.90189	74.1525	309.134	data
CpA_CpC_Track100	CpA_2xCpC	46	60.8177	57.0821	0.565851	74.7183	35.9237	data
CpA_CpC_Track100	CpA_2xCpC	47	61.7614	57.4204	1.00254	75.7209	199.72	data
CpA_CpC_Track100	CpA_2xCpC	48	61.662	58.7856	1.36885	77.0897	274.164	data
CpA_CpC_Track100	CpA_2xCpC	49	62.1103	57.0768	1.76663	78.8564	104.699	data
CpA_CpC_Track100	CpA_2xCpC	50	62.3408	57.7898	0.749391	79.6057	252.085	data
CpA_CpC_Track100	CpA_2xCpC	51	63.2147	56.8053	1.31642	80.9222	131.593	data
CpA_CpC_Track100	CpA_2xCpC	52	63.1394	55.4115	1.39588	82.3181	86.905	data
CpA_CpC_Track100	CpA_2xCpC	53	63.1856	56.2176	0.807427	83.1255	266.718	data
CpA_CpC_Track100	CpA_2xCpC	54	64.8627	52.1613	4.38927	87.5147	112.463	data
CpA_CpC_Track100	CpA_2xCpC	55	65.8499	51.9353	1.01277	88.5275	167.105	data
CpA_CpC_Track100	CpA_2xCpC	56	65.1593	53.554	1.75984	90.2874	293.107	data
CpA_CpC_Track100	CpA_2xCpC	57	65.2682	54.2893	0.743356	91.0307	261.571	data
CpA_CpC_Track100	CpA_2xCpC	58	65.6328	53.8172	0.596471	91.6272	127.678	data
CpA_CpC_Track100	CpA_2xCpC	59	65.3135	52.6965	1.16532	92.7925	74.0975	data
CpA_CpC_Track101	CpA_2xCpC	11	372.539	47.984	1.22544	1.22544	142.843	data
CpA_CpC_Track101	CpA_2xCpC	12	371.825	47.2155	1.04912	2.27457	47.0932	data
CpA_CpC_Track101	CpA_2xCpC	13	372.482	48.7812	1.698	3.97256	247.232	data
CpA_CpC_Track101	CpA_2xCpC	14	371.616	47.8826	1.24831	5.22088	46.0461	data
CpA_CpC_Track101	CpA_2xCpC	15	371.674	48.0539	0.181048	5.40193	251.194	data
CpA_CpC_Track101	CpA_2xCpC	16	371.835	47.1276	0.940191	6.34212	99.8422	data
CpA_CpC_Track101	CpA_2xCpC	17	370.4	46.9722	1.44339	7.7855	6.17875	data
CpA_CpC_Track101	CpA_2xCpC	18	368.98	47.1091	1.42675	9.21225	354.495	data
CpA_CpC_Track101	CpA_2xCpC	19	370.389	48.2718	1.82736	11.0396	219.514	data
CpA_CpC_Track101	CpA_2xCpC	20	371.851	49.2204	1.74224	12.7819	212.986	data
CpA_CpC_Track101	CpA_2xCpC	21	370.017	48.7359	1.89686	14.6787	14.7969	data
CpA_CpC_Track101	CpA_2xCpC	22	369.158	48.328	0.950628	15.6293	25.4093	data
CpA_CpC_Track101	CpA_2xCpC	23	369.012	48.0735	0.293679	15.923	60.0539	data
CpA_CpC_Track101	CpA_2xCpC	24	369.22	49.0622	1.01032	16.9333	258.117	data
CpA_CpC_Track101	CpA_2xCpC	25	369.369	49.0065	0.159658	17.093	159.584	data
CpA_CpC_Track101	CpA_2xCpC	26	370.448	48.5031	1.19028	18.2833	154.982	data
CpA_CpC_Track101	CpA_2xCpC	27	370.794	49.1572	0.740222	19.0235	242.072	data
CpA_CpC_Track101	CpA_2xCpC	28	369.302	48.3916	1.67764	20.7011	27.1496	data
CpA_CpC_Track101	CpA_2xCpC	29	369.043	48.2295	0.305302	21.0064	32.0836	data
CpA_CpC_Track101	CpA_2xCpC	30	369.858	48.5763	0.885574	21.892	203.057	data
CpA_CpC_Track101	CpA_2xCpC	31	371.182	48.4664	1.32883	23.2209	175.254	data
CpA_CpC_Track101	CpA_2xCpC	32	369.434	47.8174	1.86486	25.0857	20.3648	data
CpA_CpC_Track101	CpA_2xCpC	33	369.599	49.015	1.20898	26.2947	262.131	data
CpA_CpC_Track101	CpA_2xCpC	34	370.48	48.5903	0.977937	27.2726	154.261	data
CpA_CpC_Track101	CpA_2xCpC	35	369.403	48.7649	1.09101	28.3636	350.791	data
CpA_CpC_Track101	CpA_2xCpC	36	370.788	49.0315	1.4103	29.7739	190.898	data
CpA_CpC_Track101	CpA_2xCpC	37	369.958	48.3201	1.09296	30.8669	40.6077	data
CpA_CpC_Track101	CpA_2xCpC	38	371.248	47.9857	1.33235	32.1993	165.463	data
CpA_CpC_Track101	CpA_2xCpC	39	371.219	47.9648	0.0355163	32.2348	36.0351	data
CpA_CpC_Track101	CpA_2xCpC	40	372.622	47.843	1.40794	33.6427	175.035	data
CpA_CpC_Track101	CpA_2xCpC	41	371.067	47.4605	1.60092	35.2436	13.822	data
CpA_CpC_Track101	CpA_2xCpC	42	372.645	47.4216	1.57812	36.8218	178.589	data
CpA_CpC_Track101	CpA_2xCpC	43	371.697	46.8285	1.11849	37.9402	32.0283	data
CpA_CpC_Track101	CpA_2xCpC	44	372.518	46.6153	0.848726	38.789	165.457	data
CpA_CpC_Track101	CpA_2xCpC	45	371.92	46.9348	0.67852	39.4675	331.909	data
CpA_CpC_Track101	CpA_2xCpC	46	373.462	46.6715	1.5648	41.0323	170.313	data
CpA_CpC_Track101	CpA_2xCpC	47	373.279	46.3276	0.389551	41.4218	61.9803	data
CpA_CpC_Track102	CpA_2xCpC	11	187.377	80.4986	1.01363	1.01363	268.486	data
CpA_CpC_Track102	CpA_2xCpC	12	185.801	78.4861	2.5561	3.56972	51.9356	data
CpA_CpC_Track102	CpA_2xCpC	13	183.813	77.1136	2.41594	5.98566	34.6189	data
CpA_CpC_Track102	CpA_2xCpC	14	186.001	79.0918	2.94939	8.93505	222.123	data
CpA_CpC_Track102	CpA_2xCpC	15	184.338	75.7101	3.76817	12.7032	63.8217	data
CpA_CpC_Track102	CpA_2xCpC	16	183.421	74.578	1.45684	14.1601	50.9994	data
CpA_CpC_Track102	CpA_2xCpC	17	184.038	76.7236	2.23264	16.3927	253.953	data
CpA_CpC_Track102	CpA_2xCpC	18	188.377	80.8396	5.98017	22.3729	223.494	data
CpA_CpC_Track102	CpA_2xCpC	19	183.218	76.9409	6.46634	28.8392	37.0794	data
CpA_CpC_Track102	CpA_2xCpC	20	182.928	78.9052	1.98551	30.8247	278.383	data
CpA_CpC_Track102	CpA_2xCpC	21	183.275	79.9719	1.12155	31.9463	252	data
CpA_CpC_Track102	CpA_2xCpC	22	182.483	78.3638	1.79264	33.7389	63.774	data
CpA_CpC_Track102	CpA_2xCpC	23	182.3	79.3608	1.01372	34.7526	280.41	data
CpA_CpC_Track102	CpA_2xCpC	24	182.284	80.4397	1.07899	35.8316	270.849	data
CpA_CpC_Track102	CpA_2xCpC	25	182.435	79.6748	0.779626	36.6112	101.169	data
CpA_CpC_Track102	CpA_2xCpC	26	182.338	79.6236	0.109165	36.7204	28.0198	data
CpA_CpC_Track102	CpA_2xCpC	27	183.049	79.7724	0.725961	37.4464	191.833	data
CpA_CpC_Track102	CpA_2xCpC	28	183.468	80.4929	0.833365	38.2797	239.825	data
CpA_CpC_Track102	CpA_2xCpC	29	184.479	80.8993	1.09006	39.3698	201.893	data
CpA_CpC_Track102	CpA_2xCpC	30	181.883	78.5791	3.48188	42.8517	41.7875	data
CpA_CpC_Track102	CpA_2xCpC	31	183.817	80.0881	2.45289	45.3046	217.965	data
CpA_CpC_Track102	CpA_2xCpC	32	183.174	79.7778	0.713523	46.0181	25.7785	data
CpA_CpC_Track102	CpA_2xCpC	33	179.514	77.3378	4.3992	50.4173	33.6853	data
CpA_CpC_Track102	CpA_2xCpC	34	184.09	79.0851	4.89876	55.316	200.896	data
CpA_CpC_Track102	CpA_2xCpC	35	183.901	79.5434	0.495842	55.8119	292.449	data
CpA_CpC_Track102	CpA_2xCpC	36	183.583	79.5189	0.318488	56.1304	4.39951	data
CpA_CpC_Track102	CpA_2xCpC	37	182.255	77.9414	2.06254	58.1929	49.8939	data
CpA_CpC_Track102	CpA_2xCpC	38	182.816	78.1289	0.591456	58.7844	198.479	data
CpA_CpC_Track102	CpA_2xCpC	39	184.225	80.0561	2.38747	61.1718	233.826	data
CpA_CpC_Track102	CpA_2xCpC	40	183.434	78.112	2.09875	63.2706	67.8701	data
CpA_CpC_Track102	CpA_2xCpC	41	185.477	80.7257	3.31697	66.5876	231.998	data
CpA_CpC_Track102	CpA_2xCpC	42	183.298	77.4383	3.94378	70.5313	56.4668	data
CpA_CpC_Track102	CpA_2xCpC	43	183.755	78.7482	1.38745	71.9188	250.749	data
CpA_CpC_Track102	CpA_2xCpC	44	183.309	78.324	0.615569	72.5344	43.5612	data
CpA_CpC_Track102	CpA_2xCpC	45	183.98	77.7383	0.890182	73.4245	138.858	data
CpA_CpC_Track102	CpA_2xCpC	46	185.377	79.0742	1.93309	75.3576	223.715	data
CpA_CpC_Track103	CpA_2xCpC	2	217.23	12.8379	2.12057	2.12057	35.8994	data
CpA_CpC_Track103	CpA_2xCpC	3	217.89	12.8262	0.660386	2.78096	178.984	data
CpA_CpC_Track103	CpA_2xCpC	4	215.98	10.8927	2.71803	5.49898	45.3437	data
CpA_CpC_Track103	CpA_2xCpC	5	216.206	12.4363	1.56016	7.05914	261.643	data
CpA_CpC_Track103	CpA_2xCpC	6	215.995	13.7862	1.36632	8.42546	278.891	data
CpA_CpC_Track103	CpA_2xCpC	7	215.5	12.6305	1.25741	9.68287	66.7928	data
CpA_CpC_Track103	CpA_2xCpC	8	215.178	13.6271	1.04707	10.7299	287.873	data
CpA_CpC_Track103	CpA_2xCpC	9	215.687	12.9823	0.820867	11.5508	128.239	data
CpA_CpC_Track103	CpA_2xCpC	10	214.877	11.0608	2.08517	13.636	67.1511	data
CpA_CpC_Track103	CpA_2xCpC	11	215.702	13.4584	2.53553	16.1715	251.013	data
CpA_CpC_Track103	CpA_2xCpC	12	215.441	12.5822	0.914276	17.0858	73.3965	data
CpA_CpC_Track103	CpA_2xCpC	13	214.085	13.2569	1.51447	18.6003	333.547	data
CpA_CpC_Track103	CpA_2xCpC	14	213.992	13.1327	0.154822	18.7551	53.3012	data
CpA_CpC_Track103	CpA_2xCpC	15	216.916	15.7392	3.91708	22.6722	221.715	data
CpA_CpC_Track103	CpA_2xCpC	16	215.745	14.0066	2.09122	24.7634	55.9494	data
CpA_CpC_Track103	CpA_2xCpC	17	216.094	13.7252	0.448326	25.2117	141.128	data
CpA_CpC_Track103	CpA_2xCpC	18	215.686	14.7445	1.09787	26.3096	291.805	data
CpA_CpC_Track103	CpA_2xCpC	19	215.41	14.2018	0.609244	26.9188	62.9755	data
CpA_CpC_Track103	CpA_2xCpC	20	215.471	15.1215	0.921767	27.8406	266.159	data
CpA_CpC_Track103	CpA_2xCpC	21	215.099	15.2286	0.38756	28.2281	343.967	data
CpA_CpC_Track103	CpA_2xCpC	22	213.743	13.1193	2.50721	30.7354	57.2736	data
CpA_CpC_Track103	CpA_2xCpC	23	213.54	14.9385	1.83043	32.5658	276.365	data
CpA_CpC_Track103	CpA_2xCpC	24	215.608	16.9616	2.89264	35.4584	224.38	data
CpA_CpC_Track103	CpA_2xCpC	25	215.101	15.6552	1.40127	36.8597	68.7935	data
CpA_CpC_Track103	CpA_2xCpC	26	216.013	17.0199	1.64136	38.5011	236.247	data
CpA_CpC_Track103	CpA_2xCpC	27	215.134	16.8074	0.904596	39.4056	13.5869	data
CpA_CpC_Track103	CpA_2xCpC	28	215.103	18.2724	1.46528	40.8709	271.199	data
CpA_CpC_Track103	CpA_2xCpC	29	214.63	16.4827	1.85114	42.7221	75.1922	data
CpA_CpC_Track103	CpA_2xCpC	30	215.135	16.6054	0.519683	43.2418	193.659	data
CpA_CpC_Track103	CpA_2xCpC	31	214.432	16.0532	0.893737	44.1355	38.1601	data
CpA_CpC_Track103	CpA_2xCpC	32	215.421	16.5515	1.10718	45.2427	206.744	data
CpA_CpC_Track103	CpA_2xCpC	33	214.616	16.4764	0.80792	46.0506	5.33185	data
CpA_CpC_Track103	CpA_2xCpC	34	213.581	16.0948	1.10333	47.1539	20.2323	data
CpA_CpC_Track103	CpA_2xCpC	35	214.691	16.3464	1.13812	48.292	192.772	data
CpA_CpC_Track103	CpA_2xCpC	36	214.19	14.5343	1.88015	50.1722	74.5455	data
CpA_CpC_Track103	CpA_2xCpC	37	214.379	14.9942	0.497389	50.6696	247.633	data
CpA_CpC_Track103	CpA_2xCpC	38	214.154	15.5049	0.558358	51.2279	293.868	data
CpA_CpC_Track103	CpA_2xCpC	39	214.219	15.9949	0.494363	51.7223	262.383	data
CpA_CpC_Track103	CpA_2xCpC	40	213.925	14.9274	1.10719	52.8295	74.5962	data
CpA_CpC_Track103	CpA_2xCpC	41	214.093	14.4536	0.502712	53.3322	109.51	data
CpA_CpC_Track103	CpA_2xCpC	42	214.821	14.8496	0.828912	54.1611	208.539	data
CpA_CpC_Track103	CpA_2xCpC	43	215.269	16.4377	1.65015	55.8113	254.232	data
CpA_CpC_Track103	CpA_2xCpC	44	215.2	14.8683	1.57083	57.3821	87.4838	data
CpA_CpC_Track103	CpA_2xCpC	45	215.042	14.2802	0.609234	57.9913	74.8748	data
CpA_CpC_Track103	CpA_2xCpC	46	214.921	15.0177	0.74718	58.7385	279.244	data
CpA_CpC_Track103	CpA_2xCpC	47	214.283	13.6823	1.48035	60.2189	64.4319	data
CpA_CpC_Track103	CpA_2xCpC	48	215.129	14.0408	0.919176	61.1381	202.956	data
CpA_CpC_Track103	CpA_2xCpC	49	215.14	14.3525	0.311874	61.4499	268.007	data
CpA_CpC_Track103	CpA_2xCpC	50	216.32	15.5809	1.70362	63.1535	226.14	data
CpA_CpC_Track103	CpA_2xCpC	51	215.921	14.195	1.44209	64.5956	73.9414	data
CpA_CpC_Track103	CpA_2xCpC	52	216.915	14.9836	1.26848	65.8641	218.439	data
CpA_CpC_Track103	CpA_2xCpC	53	216.051	13.6319	1.60416	67.4683	57.4214	data
CpA_CpC_Track103	CpA_2xCpC	54	217.122	13.7354	1.07547	68.5437	185.523	data
CpA_CpC_Track103	CpA_2xCpC	55	217.337	13.7621	0.216601	68.7603	187.081	data
CpA_CpC_Track103	CpA_2xCpC	56	217.112	13.1384	0.662703	69.4231	70.2367	data
CpA_CpC_Track103	CpA_2xCpC	57	217.213	13.4777	0.353894	69.7769	253.45	data
CpA_CpC_Track103	CpA_2xCpC	58	217.9	12.1828	1.46572	71.2427	117.944	data
CpA_CpC_Track103	CpA_2xCpC	59	218.021	13.4183	1.2414	72.4841	264.4	data
CpA_CpC_Track103	CpA_2xCpC	60	217.986	13.1035	0.316783	72.8008	83.57	data
CpA_CpC_Track104	CpA_2xCpC	11	23.7473	333.655	1.05424	1.05424	115.213	data
CpA_CpC_Track104	CpA_2xCpC	12	22.046	332.875	1.87178	2.92602	24.6409	data
CpA_CpC_Track104	CpA_2xCpC	13	18.4384	330.617	4.25574	7.18176	32.0382	data
CpA_CpC_Track104	CpA_2xCpC	14	19.4448	329.332	1.63255	8.81432	128.06	data
CpA_CpC_Track104	CpA_2xCpC	15	22.3965	332.871	4.60837	13.4227	230.171	data
CpA_CpC_Track104	CpA_2xCpC	16	20.6473	331.869	2.01542	15.4381	29.7847	data
CpA_CpC_Track104	CpA_2xCpC	17	19.1534	331.413	1.5621	17.0002	16.9905	data
CpA_CpC_Track104	CpA_2xCpC	18	17.2733	329.411	2.74624	19.7464	46.7967	data
CpA_CpC_Track104	CpA_2xCpC	19	20.69	331.376	3.94111	23.6876	209.896	data
CpA_CpC_Track104	CpA_2xCpC	20	14.2723	330.518	6.47473	30.1623	7.61259	data
CpA_CpC_Track104	CpA_2xCpC	21	14.2417	331.521	1.00323	31.1655	271.753	data
CpA_CpC_Track104	CpA_2xCpC	22	17.1438	330.488	3.08049	34.246	160.409	data
CpA_CpC_Track104	CpA_2xCpC	23	15.84	330.211	1.33289	35.5789	11.99	data
CpA_CpC_Track104	CpA_2xCpC	24	20.1815	333.731	5.58931	41.1682	219.036	data
CpA_CpC_Track104	CpA_2xCpC	25	20.5409	334.839	1.16461	42.3328	252.026	data
CpA_CpC_Track104	CpA_2xCpC	26	21.4712	334.671	0.94534	43.2782	169.766	data
CpA_CpC_Track104	CpA_2xCpC	27	21.9868	334.16	0.725815	44.004	135.269	data
CpA_CpC_Track104	CpA_2xCpC	28	20.9417	335.595	1.7755	45.7795	306.059	data
CpA_CpC_Track104	CpA_2xCpC	29	21.2315	336.164	0.63821	46.4177	243	data
CpA_CpC_Track104	CpA_2xCpC	30	20.5657	335.78	0.768338	47.186	29.9441	data
CpA_CpC_Track104	CpA_2xCpC	31	20.7735	333.084	2.70418	49.8902	94.4076	data
CpA_CpC_Track104	CpA_2xCpC	32	19.2588	334.453	2.04125	51.9315	317.908	data
CpA_CpC_Track104	CpA_2xCpC	33	19.6862	332.602	1.89914	53.8306	103.006	data
CpA_CpC_Track104	CpA_2xCpC	34	19.7434	334.033	1.43247	55.2631	267.71	data
CpA_CpC_Track104	CpA_2xCpC	35	19.2987	335.151	1.20303	56.4661	291.695	data
CpA_CpC_Track104	CpA_2xCpC	36	19.927	334.489	0.912925	57.379	133.49	data
CpA_CpC_Track104	CpA_2xCpC	37	21.803	331.984	3.12946	60.5085	126.831	data
CpA_CpC_Track104	CpA_2xCpC	38	20.0096	332.659	1.91617	62.4246	339.374	data
CpA_CpC_Track104	CpA_2xCpC	39	20.6246	334.26	1.71452	64.1392	248.981	data
CpA_CpC_Track104	CpA_2xCpC	40	19.9761	332.159	2.19815	66.3373	72.8431	data
CpA_CpC_Track104	CpA_2xCpC	41	20.3934	335.846	3.71035	70.0477	263.542	data
CpA_CpC_Track104	CpA_2xCpC	42	20.9479	338.734	2.94035	72.988	259.131	data
CpA_CpC_Track104	CpA_2xCpC	43	21.7538	337.888	1.16819	74.1562	133.621	data
CpA_CpC_Track105	CpA_2xCpC	11	229.231	144.18	1.03198	1.03198	117.349	data
CpA_CpC_Track105	CpA_2xCpC	12	230.646	140.82	3.64522	4.6772	112.842	data
CpA_CpC_Track105	CpA_2xCpC	13	233.471	139.265	3.22452	7.90172	151.152	data
CpA_CpC_Track105	CpA_2xCpC	14	232.865	139.363	0.613761	8.51548	350.794	data
CpA_CpC_Track105	CpA_2xCpC	15	235.046	138.515	2.34062	10.8561	158.753	data
CpA_CpC_Track105	CpA_2xCpC	16	231.048	142.503	5.64744	16.5035	315.076	data
CpA_CpC_Track105	CpA_2xCpC	17	230.175	141.956	1.02956	17.5331	32.091	data
CpA_CpC_Track105	CpA_2xCpC	18	230.156	141.351	0.605408	18.1385	88.1655	data
CpA_CpC_Track105	CpA_2xCpC	19	229.302	142.173	1.18607	19.3246	316.089	data
CpA_CpC_Track105	CpA_2xCpC	20	229.83	141.766	0.667619	19.9922	142.372	data
CpA_CpC_Track105	CpA_2xCpC	21	229.364	143.373	1.67355	21.6657	286.196	data
CpA_CpC_Track105	CpA_2xCpC	22	229.364	144.329	0.956728	22.6225	269.949	data
CpA_CpC_Track105	CpA_2xCpC	23	228.579	143.946	0.87418	23.4966	26.0375	data
CpA_CpC_Track105	CpA_2xCpC	24	228.112	143.305	0.792512	24.2892	53.9178	data
CpA_CpC_Track105	CpA_2xCpC	25	230.322	143.704	2.24515	26.5343	190.22	data
CpA_CpC_Track105	CpA_2xCpC	26	228.576	142.716	2.00574	28.54	29.4809	data
CpA_CpC_Track105	CpA_2xCpC	27	228.302	141.522	1.22584	29.7659	77.0794	data
CpA_CpC_Track105	CpA_2xCpC	28	227.941	142.125	0.702655	30.4685	300.852	data
CpA_CpC_Track105	CpA_2xCpC	29	226.011	145.329	3.74075	34.2093	301.066	data
CpA_CpC_Track105	CpA_2xCpC	30	227.47	143.589	2.27053	36.4798	129.977	data
CpA_CpC_Track105	CpA_2xCpC	31	227.277	144.8	1.22609	37.7059	279.033	data
CpA_CpC_Track105	CpA_2xCpC	32	228.346	148.478	3.82974	41.5356	253.793	data
CpA_CpC_Track105	CpA_2xCpC	33	227.569	143.508	5.03005	46.5657	81.1079	data
CpA_CpC_Track105	CpA_2xCpC	34	227.919	141.232	2.30327	48.869	98.7611	data
CpA_CpC_Track105	CpA_2xCpC	35	227.068	146.233	5.07358	53.9426	279.66	data
CpA_CpC_Track105	CpA_2xCpC	36	229.059	144.796	2.45538	56.3979	144.163	data
CpA_CpC_Track105	CpA_2xCpC	37	229.986	139.845	5.03722	61.4352	100.61	data
CpA_CpC_Track106	CpA_2xCpC	11	182.742	398.322	0.808071	0.808071	241.775	data
CpA_CpC_Track106	CpA_2xCpC	12	182.806	398.117	0.214793	1.02286	107.24	data
CpA_CpC_Track106	CpA_2xCpC	13	181.769	399.263	1.54564	2.5685	312.107	data
CpA_CpC_Track106	CpA_2xCpC	14	185.958	405.02	7.11972	9.68822	233.96	data
CpA_CpC_Track106	CpA_2xCpC	15	182.179	400.443	5.93551	15.6237	50.4564	data
CpA_CpC_Track106	CpA_2xCpC	16	181.497	400.463	0.683061	16.3068	358.355	data
CpA_CpC_Track106	CpA_2xCpC	17	181.726	398.924	1.55602	17.8628	98.4918	data
CpA_CpC_Track106	CpA_2xCpC	18	180.471	398.568	1.30518	19.168	15.8437	data
CpA_CpC_Track106	CpA_2xCpC	19	179.263	398.318	1.23312	20.4011	11.6873	data
CpA_CpC_Track106	CpA_2xCpC	20	178.784	399.159	0.967888	21.369	299.686	data
CpA_CpC_Track106	CpA_2xCpC	21	179.978	401.36	2.50485	23.8739	241.518	data
CpA_CpC_Track106	CpA_2xCpC	22	180.878	399.492	2.07381	25.9477	115.711	data
CpA_CpC_Track106	CpA_2xCpC	23	179.106	399.247	1.78839	27.7361	7.85566	data
CpA_CpC_Track106	CpA_2xCpC	24	179.492	400.813	1.61237	29.3484	256.179	data
CpA_CpC_Track106	CpA_2xCpC	25	179.54	398.647	2.16657	31.515	91.2939	data
CpA_CpC_Track106	CpA_2xCpC	26	180.097	399.894	1.36558	32.8806	245.947	data
CpA_CpC_Track106	CpA_2xCpC	27	181.598	402.471	2.98218	35.8628	239.785	data
CpA_CpC_Track106	CpA_2xCpC	28	180.86	400.972	1.67094	37.5337	63.7988	data
CpA_CpC_Track106	CpA_2xCpC	29	176.766	397.788	5.1865	42.7202	37.8767	data
CpA_CpC_Track106	CpA_2xCpC	30	178.458	401.185	3.79503	46.5152	243.528	data
CpA_CpC_Track106	CpA_2xCpC	31	180.138	404.685	3.8828	50.398	244.359	data
CpA_CpC_Track106	CpA_2xCpC	32	181.284	404.11	1.28271	51.6807	153.348	data
CpA_CpC_Track106	CpA_2xCpC	33	179.987	403.272	1.54482	53.2256	32.8391	data
CpA_CpC_Track106	CpA_2xCpC	34	180.225	402.406	0.89796	54.1235	105.378	data
CpA_CpC_Track106	CpA_2xCpC	35	180.463	401.54	0.89796	55.0215	105.378	data
CpA_CpC_Track106	CpA_2xCpC	36	179.968	404.303	2.80665	57.8281	280.146	data
CpA_CpC_Track106	CpA_2xCpC	37	181.613	403.49	1.83492	59.6631	153.686	data
CpA_CpC_Track106	CpA_2xCpC	38	179.083	401.026	3.53157	63.1946	44.2336	data
CpA_CpC_Track106	CpA_2xCpC	39	180.314	402.64	2.0304	65.225	232.656	data
CpA_CpC_Track106	CpA_2xCpC	40	180.258	401.985	0.657348	65.8824	85.0827	data
CpA_CpC_Track106	CpA_2xCpC	41	179.864	400.29	1.74068	67.6231	76.9223	data
CpA_CpC_Track106	CpA_2xCpC	42	178.766	400.74	1.18733	68.8104	337.721	data
CpA_CpC_Track106	CpA_2xCpC	43	179.115	401.231	0.60267	69.4131	234.573	data
CpA_CpC_Track106	CpA_2xCpC	44	179.151	400.726	0.50655	69.9196	94.0919	data
CpA_CpC_Track106	CpA_2xCpC	45	178.26	399.578	1.45347	71.3731	52.1743	data
CpA_CpC_Track106	CpA_2xCpC	46	179.038	398.282	1.51109	72.8842	120.994	data
CpA_CpC_Track106	CpA_2xCpC	47	179.647	399.635	1.4835	74.3677	245.759	data
CpA_CpC_Track106	CpA_2xCpC	48	179.746	399.959	0.339012	74.7067	252.94	data
CpA_CpC_Track106	CpA_2xCpC	49	183.252	396.074	5.23321	79.9399	132.063	data
CpA_CpC_Track106	CpA_2xCpC	50	181.955	402.143	6.20649	86.1464	282.069	data
CpA_CpC_Track106	CpA_2xCpC	51	184.892	392.808	9.78675	95.9331	107.467	data
CpA_CpC_Track106	CpA_2xCpC	52	184.542	393.856	1.10521	97.0384	288.453	data
CpA_CpC_Track106	CpA_2xCpC	53	186.489	391.91	2.75251	99.7909	135.005	data
CpA_CpC_Track106	CpA_2xCpC	54	184.789	392.774	1.90623	101.697	333.06	data
CpA_CpC_Track106	CpA_2xCpC	55	184.993	391.238	1.54888	103.246	97.5546	data
CpA_CpC_Track106	CpA_2xCpC	56	185.878	391.653	0.977053	104.223	205.144	data
CpA_CpC_Track106	CpA_2xCpC	57	182.319	392.995	3.80315	108.026	339.345	data
CpA_CpC_Track106	CpA_2xCpC	58	181.421	396.052	3.1862	111.212	286.376	data
CpA_CpC_Track106	CpA_2xCpC	59	185.413	400.407	5.90771	117.12	227.489	data
CpA_CpC_Track106	CpA_2xCpC	60	182.974	394.887	6.03457	123.155	66.1646	data
CpA_CpC_Track107	CpA_2xCpC	11	52.7885	32.9542	0.357471	0.357471	280.646	data
CpA_CpC_Track107	CpA_2xCpC	12	54.0871	34.3821	1.93006	2.28753	227.715	data
CpA_CpC_Track107	CpA_2xCpC	13	52.785	34.3263	1.30328	3.59082	2.45337	data
CpA_CpC_Track107	CpA_2xCpC	14	51.9054	31.9858	2.50035	6.09117	69.4024	data
CpA_CpC_Track107	CpA_2xCpC	15	53.9844	34.6083	3.34665	9.43782	231.594	data
CpA_CpC_Track107	CpA_2xCpC	16	54.4524	35.8637	1.33984	10.7777	249.556	data
CpA_CpC_Track107	CpA_2xCpC	17	51.8914	32.9176	3.90364	14.6813	49.0014	data
CpA_CpC_Track107	CpA_2xCpC	18	56.2344	36.616	5.70436	20.3857	220.418	data
CpA_CpC_Track107	CpA_2xCpC	19	54.273	36.0364	2.0452	22.4309	16.4626	data
CpA_CpC_Track107	CpA_2xCpC	20	56.2829	39.1298	3.68897	26.1198	236.987	data
CpA_CpC_Track107	CpA_2xCpC	21	53.0223	35.1599	5.13729	31.2571	50.6035	data
CpA_CpC_Track107	CpA_2xCpC	22	53.8416	37.4026	2.38767	33.6448	249.932	data
CpA_CpC_Track107	CpA_2xCpC	23	53.6686	36.4024	1.01498	34.6598	80.1874	data
CpA_CpC_Track107	CpA_2xCpC	24	58.2152	42.724	7.78678	42.4466	234.276	data
CpA_CpC_Track107	CpA_2xCpC	25	57.4574	41.4108	1.51617	43.9627	60.0127	data
CpA_CpC_Track108	CpA_2xCpC	12	407.206	331.835	1.49595	1.49595	213.832	data
CpA_CpC_Track108	CpA_2xCpC	13	407.771	331.338	0.752377	2.24833	138.666	data
CpA_CpC_Track108	CpA_2xCpC	14	407.944	332.238	0.915784	3.16411	259.137	data
CpA_CpC_Track108	CpA_2xCpC	15	406.944	331.606	1.18257	4.34668	32.3012	data
CpA_CpC_Track108	CpA_2xCpC	16	407.254	332.091	0.575294	4.92198	237.425	data
CpA_CpC_Track108	CpA_2xCpC	17	406.966	332.094	0.288453	5.21043	359.309	data
CpA_CpC_Track108	CpA_2xCpC	18	405.438	330.679	2.08205	7.29248	42.8033	data
CpA_CpC_Track108	CpA_2xCpC	19	406.413	332.3	1.89075	9.18323	238.974	data
CpA_CpC_Track108	CpA_2xCpC	20	408.626	334.696	3.26237	12.4456	227.284	data
CpA_CpC_Track108	CpA_2xCpC	21	407.34	333.759	1.59117	14.0368	36.0886	data
CpA_CpC_Track108	CpA_2xCpC	22	410.15	335.967	3.57309	17.6099	218.155	data
CpA_CpC_Track108	CpA_2xCpC	23	408.964	337.051	1.60646	19.2163	317.562	data
CpA_CpC_Track108	CpA_2xCpC	24	410.52	338.23	1.95286	21.1692	217.159	data
CpA_CpC_Track108	CpA_2xCpC	25	410.591	334.806	3.4249	24.5941	91.1891	data
CpA_CpC_Track108	CpA_2xCpC	26	410.52	338.834	4.02839	28.6225	271.018	data
CpA_CpC_Track108	CpA_2xCpC	27	408.659	335.902	3.47231	32.0948	57.5941	data
CpA_CpC_Track108	CpA_2xCpC	28	409.794	335.224	1.32221	33.417	149.118	data
CpA_CpC_Track108	CpA_2xCpC	29	408.181	335.601	1.65578	35.0728	346.835	data
CpA_CpC_Track108	CpA_2xCpC	30	410.118	335.848	1.95194	37.0247	187.269	data
CpA_CpC_Track108	CpA_2xCpC	31	410.978	336.589	1.13545	38.1602	220.742	data
CpA_CpC_Track108	CpA_2xCpC	32	410.669	336.152	0.534896	38.6951	54.7112	data
CpA_CpC_Track108	CpA_2xCpC	33	410.482	335.767	0.427733	39.1228	64.0831	data
CpA_CpC_Track108	CpA_2xCpC	34	409.939	335.117	0.847544	39.9703	50.141	data
CpA_CpC_Track108	CpA_2xCpC	35	411.964	338.934	4.32152	44.2919	242.052	data
CpA_CpC_Track108	CpA_2xCpC	36	411.609	337.084	1.88439	46.1762	79.1378	data
CpA_CpC_Track108	CpA_2xCpC	37	411.607	337.577	0.493073	46.6693	270.266	data
CpA_CpC_Track108	CpA_2xCpC	38	412.308	338.923	1.51786	48.1872	242.483	data
CpA_CpC_Track108	CpA_2xCpC	39	412.696	336.995	1.96638	50.1536	101.386	data
CpA_CpC_Track108	CpA_2xCpC	40	412.392	339.138	2.16441	52.318	278.093	data
CpA_CpC_Track108	CpA_2xCpC	41	413.889	341.895	3.1368	55.4548	241.492	data
CpA_CpC_Track108	CpA_2xCpC	42	412.627	337.799	4.28543	59.7402	72.8806	data
CpA_CpC_Track108	CpA_2xCpC	43	413.856	340.782	3.22591	62.9661	247.612	data
CpA_CpC_Track108	CpA_2xCpC	44	412.836	339.065	1.99674	64.9628	59.2933	data
CpA_CpC_Track108	CpA_2xCpC	45	412.619	337.183	1.89455	66.8574	83.4271	data
CpA_CpC_Track108	CpA_2xCpC	46	413.876	339.001	2.20961	69.067	235.354	data
CpA_CpC_Track108	CpA_2xCpC	47	413.576	339.186	0.352693	69.4197	328.218	data
CpA_CpC_Track108	CpA_2xCpC	48	415.551	341.372	2.94644	72.3661	227.894	data
CpA_CpC_Track108	CpA_2xCpC	49	410.202	333.522	9.49968	81.8658	55.7304	data
CpA_CpC_Track108	CpA_2xCpC	50	414.99	339.003	7.27764	89.1435	228.866	data
CpA_CpC_Track108	CpA_2xCpC	51	414.195	337.899	1.36033	90.5038	54.2685	data
CpA_CpC_Track108	CpA_2xCpC	52	415.204	338.991	1.48706	91.9909	227.263	data
CpA_CpC_Track108	CpA_2xCpC	53	415.081	338.247	0.754211	92.7451	80.5529	data
CpA_CpC_Track108	CpA_2xCpC	54	415.045	338.205	0.0549467	92.8	49.6763	data
CpA_CpC_Track108	CpA_2xCpC	55	410.372	332.353	7.48923	100.289	51.3951	data
CpA_CpC_Track108	CpA_2xCpC	56	415.403	337.693	7.33687	107.626	226.711	data
CpA_CpC_Track108	CpA_2xCpC	57	416.768	338.951	1.85557	109.482	222.659	data
CpA_CpC_Track108	CpA_2xCpC	58	416.009	337.025	2.06948	111.551	68.5078	data
CpA_CpC_Track108	CpA_2xCpC	59	417.322	338.452	1.93879	113.49	227.395	data
CpA_CpC_Track108	CpA_2xCpC	60	411.422	331.459	9.14967	122.64	49.8464	data
CpA_CpC_Track109	CpA_2xCpC	12	176.035	243.803	2.31341	2.31341	135.579	data
CpA_CpC_Track109	CpA_2xCpC	13	175.067	244.56	1.22826	3.54167	321.963	data
CpA_CpC_Track109	CpA_2xCpC	14	178.49	244.336	3.42994	6.97161	176.248	data
CpA_CpC_Track109	CpA_2xCpC	15	175.42	243.304	3.23888	10.2105	18.5803	data
CpA_CpC_Track109	CpA_2xCpC	16	174.778	242.185	1.28957	11.5001	60.1691	data
CpA_CpC_Track109	CpA_2xCpC	17	175.191	244.762	2.61011	14.1102	260.892	data
CpA_CpC_Track109	CpA_2xCpC	18	176.919	243.687	2.03524	16.1454	148.099	data
CpA_CpC_Track109	CpA_2xCpC	19	173.745	244.339	3.24034	19.3858	348.387	data
CpA_CpC_Track109	CpA_2xCpC	20	176.396	243.448	2.79703	22.1828	161.413	data
CpA_CpC_Track109	CpA_2xCpC	21	173.418	244.61	3.1973	25.3801	338.682	data
CpA_CpC_Track109	CpA_2xCpC	22	176.444	244.564	3.02633	28.4064	179.138	data
CpA_CpC_Track109	CpA_2xCpC	23	174.557	244.385	1.89569	30.3021	5.42331	data
CpA_CpC_Track109	CpA_2xCpC	24	174.392	245.042	0.676806	30.9789	284.101	data
CpA_CpC_Track109	CpA_2xCpC	25	173.598	245.113	0.796521	31.7754	354.868	data
CpA_CpC_Track109	CpA_2xCpC	26	173.119	245.845	0.874945	32.6504	303.183	data
CpA_CpC_Track109	CpA_2xCpC	27	171.781	246.755	1.61843	34.2688	325.776	data
CpA_CpC_Track109	CpA_2xCpC	28	172.554	245.369	1.58684	35.8556	119.143	data
CpA_CpC_Track109	CpA_2xCpC	29	171.985	246.854	1.58947	37.4451	290.966	data
CpA_CpC_Track109	CpA_2xCpC	30	171.509	246.074	0.913721	38.3588	58.5511	data
CpA_CpC_Track109	CpA_2xCpC	31	172.363	246.281	0.878977	39.2378	193.637	data
CpA_CpC_Track109	CpA_2xCpC	32	172.767	246.538	0.478739	39.7166	212.465	data
CpA_CpC_Track109	CpA_2xCpC	33	172.625	246.303	0.274782	39.9913	58.8523	data
CpA_CpC_Track109	CpA_2xCpC	34	173.064	246.242	0.443199	40.4345	172.069	data
CpA_CpC_Track109	CpA_2xCpC	35	171.242	247.749	2.36429	42.7988	320.39	data
CpA_CpC_Track109	CpA_2xCpC	36	173.097	246.191	2.42267	45.2215	139.971	data
CpA_CpC_Track109	CpA_2xCpC	37	173.213	247.328	1.14233	46.3638	264.159	data
CpA_CpC_Track109	CpA_2xCpC	38	171.576	246.861	1.70249	48.0663	15.9224	data
CpA_CpC_Track109	CpA_2xCpC	39	173.433	246.217	1.9654	50.0317	160.873	data
CpA_CpC_Track109	CpA_2xCpC	40	172.413	245.422	1.29332	51.325	37.9248	data
CpA_CpC_Track109	CpA_2xCpC	41	172.721	245.956	0.616481	51.9415	240.051	data
CpA_CpC_Track109	CpA_2xCpC	42	173.47	246.36	0.851513	52.793	208.352	data
CpA_CpC_Track109	CpA_2xCpC	43	170.284	252.248	6.69438	59.4874	298.421	data
CpA_CpC_Track109	CpA_2xCpC	44	172.918	245.457	7.2842	66.7716	111.202	data
CpA_CpC_Track109	CpA_2xCpC	45	171.574	252.785	7.45088	74.2225	280.392	data
CpA_CpC_Track109	CpA_2xCpC	46	175.949	260.847	9.17194	83.3944	241.511	data
CpA_CpC_Track109	CpA_2xCpC	47	177.919	261.478	2.06793	85.4624	197.767	data
CpA_CpC_Track109	CpA_2xCpC	48	176.612	260.799	1.47261	86.935	27.4574	data
CpA_CpC_Track109	CpA_2xCpC	49	179.286	262.226	3.0314	89.9664	208.083	data
CpA_CpC_Track109	CpA_2xCpC	50	179.444	262.889	0.682165	90.6485	256.619	data
CpA_CpC_Track109	CpA_2xCpC	51	179.034	262.078	0.908729	91.5573	63.1507	data
CpA_CpC_Track109	CpA_2xCpC	52	173.978	257.382	6.90067	98.4579	42.8862	data
CpA_CpC_Track109	CpA_2xCpC	53	176.986	260.06	4.02742	102.485	221.671	data
CpA_CpC_Track109	CpA_2xCpC	54	178.569	261.458	2.11188	104.597	221.468	data
CpA_CpC_Track109	CpA_2xCpC	55	175.846	259.556	3.32107	107.918	34.949	data
CpA_CpC_Track109	CpA_2xCpC	56	176.531	259.149	0.796361	108.715	149.274	data
CpA_CpC_Track109	CpA_2xCpC	57	175.47	258.73	1.14065	109.855	21.5481	data
CpA_CpC_Track109	CpA_2xCpC	58	180.175	261.164	5.2974	115.153	207.356	data
CpA_CpC_Track109	CpA_2xCpC	59	175.308	255.841	7.21274	122.365	47.5676	data
CpA_CpC_Track109	CpA_2xCpC	60	176.337	256.914	1.48619	123.852	226.216	data
CpA_CpC_Track11	CpA_2xCpC	43	160.325	343.462	1.79615	1.79615	118.321	data
CpA_CpC_Track11	CpA_2xCpC	44	160.675	343.424	0.351862	2.14802	173.87	data
CpA_CpC_Track11	CpA_2xCpC	45	159.56	343.045	1.17683	3.32485	18.7835	data
CpA_CpC_Track11	CpA_2xCpC	46	160.911	342.866	1.36239	4.68724	172.455	data
CpA_CpC_Track11	CpA_2xCpC	47	159.675	342.701	1.2468	5.93404	7.62563	data
CpA_CpC_Track11	CpA_2xCpC	48	159.513	343.643	0.955419	6.88946	279.757	data
CpA_CpC_Track11	CpA_2xCpC	49	160.502	343.266	1.0576	7.94706	159.161	data
CpA_CpC_Track11	CpA_2xCpC	50	160.189	344.755	1.52116	9.46822	281.851	data
CpA_CpC_Track11	CpA_2xCpC	51	160.381	342.627	2.13708	11.6053	95.1457	data
CpA_CpC_Track11	CpA_2xCpC	52	160.233	343.228	0.619594	12.2249	283.798	data
CpA_CpC_Track11	CpA_2xCpC	53	160.866	343.586	0.727288	12.9522	209.495	data
CpA_CpC_Track11	CpA_2xCpC	54	160.083	344.146	0.962712	13.9149	324.487	data
CpA_CpC_Track11	CpA_2xCpC	55	160.239	343.614	0.55371	14.4686	106.437	data
CpA_CpC_Track11	CpA_2xCpC	56	159.928	343.198	0.520236	14.9888	53.2225	data
CpA_CpC_Track11	CpA_2xCpC	57	160.453	343.734	0.750211	15.739	225.604	data
CpA_CpC_Track11	CpA_2xCpC	58	160.095	343.06	0.763251	16.5023	62.0154	data
CpA_CpC_Track11	CpA_2xCpC	59	159.857	343.057	0.237867	16.7402	0.620406	data
CpA_CpC_Track11	CpA_2xCpC	60	159.619	343.055	0.237867	16.978	0.620406	data
CpA_CpC_Track110	CpA_2xCpC	12	356.063	213.777	0.631739	0.631739	241.894	data
CpA_CpC_Track110	CpA_2xCpC	13	356.412	213.67	0.365678	0.997417	162.963	data
CpA_CpC_Track110	CpA_2xCpC	14	355.641	212.89	1.09669	2.09411	45.3294	data
CpA_CpC_Track110	CpA_2xCpC	15	356.37	215.846	3.04468	5.13879	256.148	data
CpA_CpC_Track110	CpA_2xCpC	16	350.316	224.377	10.4607	15.5994	305.361	data
CpA_CpC_Track110	CpA_2xCpC	17	355.961	216.784	9.4617	25.0611	126.628	data
CpA_CpC_Track110	CpA_2xCpC	18	348.039	221.108	9.02585	34.087	331.373	data
CpA_CpC_Track110	CpA_2xCpC	19	347.115	223.328	2.40448	36.4915	292.6	data
CpA_CpC_Track110	CpA_2xCpC	20	347.144	223.043	0.286651	36.7781	95.8232	data
CpA_CpC_Track111	CpA_2xCpC	13	110.271	274.677	0.289617	0.289617	19.9438	data
CpA_CpC_Track111	CpA_2xCpC	14	110.631	276.62	1.97651	2.26613	259.52	data
CpA_CpC_Track111	CpA_2xCpC	15	110.358	275.887	0.782883	3.04901	69.5906	data
CpA_CpC_Track111	CpA_2xCpC	16	109.092	274.744	1.70537	4.75439	42.0543	data
CpA_CpC_Track111	CpA_2xCpC	17	109.695	276.439	1.79875	6.55314	250.418	data
CpA_CpC_Track111	CpA_2xCpC	18	110.026	275.513	0.983961	7.5371	109.666	data
CpA_CpC_Track111	CpA_2xCpC	19	108.382	274.96	1.73384	9.27094	18.5897	data
CpA_CpC_Track111	CpA_2xCpC	20	109.295	277.601	2.7944	12.0653	250.938	data
CpA_CpC_Track111	CpA_2xCpC	21	107.078	273.826	4.37789	16.4432	59.5833	data
CpA_CpC_Track111	CpA_2xCpC	22	108.159	275.887	2.32787	18.7711	242.334	data
CpA_CpC_Track111	CpA_2xCpC	23	108.469	277.347	1.4924	20.2635	258.024	data
CpA_CpC_Track111	CpA_2xCpC	24	108.73	276.632	0.761353	21.0249	110.087	data
CpA_CpC_Track111	CpA_2xCpC	25	109.199	277.086	0.652057	21.6769	224.111	data
CpA_CpC_Track111	CpA_2xCpC	26	108.016	276.138	1.51551	23.1924	38.7292	data
CpA_CpC_Track111	CpA_2xCpC	27	106.737	277.48	1.85458	25.047	313.621	data
CpA_CpC_Track111	CpA_2xCpC	28	106.758	277.011	0.469617	25.5166	92.5152	data
CpA_CpC_Track111	CpA_2xCpC	29	107.35	277.048	0.593218	26.1098	183.517	data
CpA_CpC_Track111	CpA_2xCpC	30	108.407	277.43	1.12432	27.2342	199.891	data
CpA_CpC_Track111	CpA_2xCpC	31	107.835	276.194	1.36186	28.596	65.174	data
CpA_CpC_Track111	CpA_2xCpC	32	109.455	279.326	3.52632	32.1223	242.649	data
CpA_CpC_Track111	CpA_2xCpC	33	105.873	278.739	3.62999	35.7523	9.30686	data
CpA_CpC_Track111	CpA_2xCpC	34	105.495	275.777	2.98624	38.7386	82.7198	data
CpA_CpC_Track111	CpA_2xCpC	35	107.393	277.485	2.55395	41.2925	221.983	data
CpA_CpC_Track111	CpA_2xCpC	36	107.197	277.074	0.455769	41.7483	64.5698	data
CpA_CpC_Track111	CpA_2xCpC	37	107.648	276.567	0.677814	42.4261	131.654	data
CpA_CpC_Track111	CpA_2xCpC	38	105.907	277.246	1.86884	44.2949	338.71	data
CpA_CpC_Track111	CpA_2xCpC	39	106.785	276.206	1.36182	45.6568	130.186	data
CpA_CpC_Track111	CpA_2xCpC	40	107.217	276.119	0.440789	46.0976	168.623	data
CpA_CpC_Track111	CpA_2xCpC	41	107.823	276.584	0.763207	46.8608	217.545	data
CpA_CpC_Track111	CpA_2xCpC	42	107.759	276.322	0.269211	47.13	76.4494	data
CpA_CpC_Track111	CpA_2xCpC	43	107.223	275.377	1.08653	48.2165	60.4388	data
CpA_CpC_Track111	CpA_2xCpC	44	108.958	276.104	1.88103	50.0975	202.722	data
CpA_CpC_Track111	CpA_2xCpC	45	108.163	275.933	0.813327	50.9109	12.0842	data
CpA_CpC_Track111	CpA_2xCpC	46	107.689	275.157	0.90924	51.8201	58.5928	data
CpA_CpC_Track111	CpA_2xCpC	47	108.564	274.89	0.914986	52.7351	163.014	data
CpA_CpC_Track111	CpA_2xCpC	48	108.638	274.273	0.620752	53.3558	96.7727	data
CpA_CpC_Track111	CpA_2xCpC	49	106.338	273.901	2.32934	55.6852	9.21381	data
CpA_CpC_Track111	CpA_2xCpC	50	107.968	274.16	1.65013	57.3353	189.038	data
CpA_CpC_Track111	CpA_2xCpC	51	108.172	274.11	0.209639	57.5449	166.35	data
CpA_CpC_Track111	CpA_2xCpC	52	110.717	275.686	2.99375	60.5387	211.754	data
CpA_CpC_Track111	CpA_2xCpC	53	109.748	275.594	0.973708	61.5124	5.43859	data
CpA_CpC_Track111	CpA_2xCpC	54	107.602	273.416	3.05678	64.5692	45.4184	data
CpA_CpC_Track111	CpA_2xCpC	55	109.784	274.609	2.48594	67.0551	208.657	data
CpA_CpC_Track111	CpA_2xCpC	56	109.226	273.457	1.2793	68.3344	64.1639	data
CpA_CpC_Track111	CpA_2xCpC	57	109.155	275.05	1.59444	69.9289	272.573	data
CpA_CpC_Track111	CpA_2xCpC	58	110.485	274.319	1.51808	71.4469	151.206	data
CpA_CpC_Track111	CpA_2xCpC	59	110.883	273.831	0.629633	72.0766	129.162	data
CpA_CpC_Track111	CpA_2xCpC	60	111.063	273.482	0.392542	72.4691	117.318	data
CpA_CpC_Track112	CpA_2xCpC	13	40.8272	303.324	0.289893	0.289893	328.792	data
CpA_CpC_Track112	CpA_2xCpC	14	39.6055	299.894	3.64093	3.93083	70.3933	data
CpA_CpC_Track112	CpA_2xCpC	15	42.4849	304.644	5.55427	9.4851	238.774	data
CpA_CpC_Track112	CpA_2xCpC	16	41.0904	303.918	1.57222	11.0573	27.5017	data
CpA_CpC_Track112	CpA_2xCpC	17	39.9609	302.158	2.09126	13.1486	57.3104	data
CpA_CpC_Track112	CpA_2xCpC	18	36.5851	297.022	6.14586	19.2944	56.6822	data
CpA_CpC_Track112	CpA_2xCpC	19	37.5489	298.489	1.75526	21.0497	236.698	data
CpA_CpC_Track112	CpA_2xCpC	20	36.0384	296.927	2.17265	23.2223	45.9543	data
CpA_CpC_Track112	CpA_2xCpC	21	36.6877	300.217	3.35343	26.5758	258.835	data
CpA_CpC_Track112	CpA_2xCpC	22	35.4012	298.21	2.3841	28.9599	57.3436	data
CpA_CpC_Track112	CpA_2xCpC	23	33.7773	296.724	2.20129	31.1612	42.4633	data
CpA_CpC_Track112	CpA_2xCpC	24	37.4832	301.627	6.14602	37.3072	232.917	data
CpA_CpC_Track112	CpA_2xCpC	25	36.5001	300.526	1.47608	38.7833	48.2387	data
CpA_CpC_Track112	CpA_2xCpC	26	36.3384	299.04	1.49514	40.2784	83.793	data
CpA_CpC_Track112	CpA_2xCpC	27	34.9532	299.907	1.63427	41.9127	327.951	data
CpA_CpC_Track112	CpA_2xCpC	28	34.0135	298.879	1.39269	43.3054	47.5678	data
CpA_CpC_Track112	CpA_2xCpC	29	32.1557	297.707	2.19642	45.5018	32.2367	data
CpA_CpC_Track112	CpA_2xCpC	30	36.3751	299.4	4.54641	50.0482	201.865	data
CpA_CpC_Track112	CpA_2xCpC	31	33.8647	296.354	3.94745	53.9956	50.5097	data
CpA_CpC_Track112	CpA_2xCpC	32	33.3955	296.972	0.775813	54.7715	307.208	data
CpA_CpC_Track112	CpA_2xCpC	33	33.6707	296.98	0.27531	55.0468	181.759	data
CpA_CpC_Track112	CpA_2xCpC	34	32.6311	297.221	1.06699	56.1138	346.995	data
CpA_CpC_Track112	CpA_2xCpC	35	32.6164	295.749	1.47158	57.5853	89.4298	data
CpA_CpC_Track112	CpA_2xCpC	36	34.6946	297.988	3.05472	60.6401	227.131	data
CpA_CpC_Track112	CpA_2xCpC	37	33.6555	296.103	2.15205	62.7921	61.1275	data
CpA_CpC_Track112	CpA_2xCpC	38	34.8913	296.622	1.34034	64.1325	202.774	data
CpA_CpC_Track112	CpA_2xCpC	39	34.962	294.77	1.85398	65.9864	92.1841	data
CpA_CpC_Track112	CpA_2xCpC	40	33.3004	295.653	1.88214	67.8686	331.988	data
CpA_CpC_Track112	CpA_2xCpC	41	34.8079	296.951	1.98917	69.8578	220.723	data
CpA_CpC_Track112	CpA_2xCpC	42	33.1647	296.938	1.64325	71.501	0.46001	data
CpA_CpC_Track112	CpA_2xCpC	43	31.7316	291.99	5.15151	76.6525	73.8476	data
CpA_CpC_Track112	CpA_2xCpC	44	30.9592	293.16	1.40184	78.0544	303.432	data
CpA_CpC_Track112	CpA_2xCpC	45	35.4405	294.09	4.57691	82.6313	191.732	data
CpA_CpC_Track112	CpA_2xCpC	46	34.3542	293.983	1.09161	83.7229	5.65055	data
CpA_CpC_Track112	CpA_2xCpC	47	35.1449	292.072	2.06844	85.7913	112.473	data
CpA_CpC_Track112	CpA_2xCpC	48	28.0357	290.965	7.19469	92.986	8.8437	data
CpA_CpC_Track112	CpA_2xCpC	49	30.5975	293.705	3.75089	96.7369	226.923	data
CpA_CpC_Track112	CpA_2xCpC	50	34.6585	291.345	4.69692	101.434	149.838	data
CpA_CpC_Track112	CpA_2xCpC	51	34.7484	291.914	0.576147	102.01	261.025	data
CpA_CpC_Track112	CpA_2xCpC	52	34.8383	292.483	0.576147	102.586	261.025	data
CpA_CpC_Track112	CpA_2xCpC	53	34.9281	293.053	0.576147	103.162	261.025	data
CpA_CpC_Track112	CpA_2xCpC	54	35.4811	292.758	0.626467	103.789	151.966	data
CpA_CpC_Track112	CpA_2xCpC	55	32.7857	291.54	2.95781	106.747	24.3163	data
CpA_CpC_Track112	CpA_2xCpC	56	34.2654	291.825	1.50686	108.253	190.899	data
CpA_CpC_Track112	CpA_2xCpC	57	36.335	294.274	3.20603	111.459	229.795	data
CpA_CpC_Track112	CpA_2xCpC	58	37.2318	292.445	2.03634	113.496	116.13	data
CpA_CpC_Track112	CpA_2xCpC	59	33.6357	290.268	4.20392	117.7	31.1942	data
CpA_CpC_Track112	CpA_2xCpC	60	33.4084	290.296	0.229015	117.929	353.07	data
CpA_CpC_Track113	CpA_2xCpC	13	174.842	258.694	5.07952	5.07952	52.1885	data
CpA_CpC_Track113	CpA_2xCpC	14	176.767	263.299	4.99079	10.0703	247.315	data
CpA_CpC_Track113	CpA_2xCpC	15	177.983	264.207	1.51751	11.5878	216.745	data
CpA_CpC_Track113	CpA_2xCpC	16	177.238	263.994	0.774773	12.3626	15.9073	data
CpA_CpC_Track113	CpA_2xCpC	17	176.713	264.857	1.00966	13.3723	301.304	data
CpA_CpC_Track113	CpA_2xCpC	18	176.573	263.639	1.22566	14.5979	83.4522	data
CpA_CpC_Track113	CpA_2xCpC	19	175.767	264.268	1.02251	15.6204	322.051	data
CpA_CpC_Track113	CpA_2xCpC	20	174.15	264.279	1.61668	17.2371	359.604	data
CpA_CpC_Track113	CpA_2xCpC	21	175.521	266.167	2.33282	19.5699	234.001	data
CpA_CpC_Track113	CpA_2xCpC	22	172.955	260.735	6.00747	25.5774	64.7148	data
CpA_CpC_Track113	CpA_2xCpC	23	175.398	265.029	4.9401	30.5175	240.364	data
CpA_CpC_Track113	CpA_2xCpC	24	172.85	263.95	2.76719	33.2847	22.9396	data
CpA_CpC_Track113	CpA_2xCpC	25	177.465	266.128	5.10319	38.3879	205.259	data
CpA_CpC_Track113	CpA_2xCpC	26	174.091	264.256	3.85795	42.2458	29.0163	data
CpA_CpC_Track113	CpA_2xCpC	27	173.954	263.154	1.11076	43.3566	82.8902	data
CpA_CpC_Track113	CpA_2xCpC	28	170.91	256.957	6.90399	50.2606	63.8417	data
CpA_CpC_Track113	CpA_2xCpC	29	173.93	261.352	5.33215	55.5927	235.506	data
CpA_CpC_Track113	CpA_2xCpC	30	176.514	261.598	2.59547	58.1882	185.445	data
CpA_CpC_Track113	CpA_2xCpC	31	176.89	264.536	2.96212	61.1503	262.7	data
CpA_CpC_Track113	CpA_2xCpC	32	177.872	265.933	1.70709	62.8574	234.896	data
CpA_CpC_Track113	CpA_2xCpC	33	176.454	264.523	1.99985	64.8572	44.831	data
CpA_CpC_Track113	CpA_2xCpC	34	176.251	264.856	0.38931	65.2466	301.275	data
CpA_CpC_Track113	CpA_2xCpC	35	176.349	264.294	0.569896	65.8165	99.891	data
CpA_CpC_Track113	CpA_2xCpC	36	175.778	261.81	2.54918	68.3656	77.0513	data
CpA_CpC_Track113	CpA_2xCpC	37	177.576	264.476	3.21543	71.5811	236.002	data
CpA_CpC_Track113	CpA_2xCpC	38	177.613	265.945	1.46947	73.0505	268.57	data
CpA_CpC_Track113	CpA_2xCpC	39	177.976	262.422	3.54141	76.5919	95.8864	data
CpA_CpC_Track113	CpA_2xCpC	40	178.051	263.633	1.21347	77.8054	266.439	data
CpA_CpC_Track113	CpA_2xCpC	41	177.819	264.094	0.516683	78.3221	296.768	data
CpA_CpC_Track113	CpA_2xCpC	42	178.184	265.384	1.34059	79.6627	254.195	data
CpA_CpC_Track113	CpA_2xCpC	43	178.403	263.356	2.04061	81.7033	96.1768	data
CpA_CpC_Track113	CpA_2xCpC	44	178.3	263.98	0.632899	82.3362	279.371	data
CpA_CpC_Track114	CpA_2xCpC	2	342.75	142.835	1.27832	1.27832	20.0871	data
CpA_CpC_Track114	CpA_2xCpC	3	343.653	144.359	1.77155	3.04987	239.351	data
CpA_CpC_Track114	CpA_2xCpC	4	341.156	143.719	2.57797	5.62784	14.3715	data
CpA_CpC_Track114	CpA_2xCpC	5	343.051	143.703	1.89571	7.52355	179.519	data
CpA_CpC_Track114	CpA_2xCpC	6	344.366	149.675	6.11528	13.6388	257.581	data
CpA_CpC_Track114	CpA_2xCpC	7	342.479	144.817	5.21134	18.8502	68.7656	data
CpA_CpC_Track114	CpA_2xCpC	8	340.566	144.942	1.91648	20.7666	356.266	data
CpA_CpC_Track114	CpA_2xCpC	9	340.853	144.228	0.769531	21.5362	111.83	data
CpA_CpC_Track114	CpA_2xCpC	10	340.388	144.38	0.488918	22.0251	341.915	data
CpA_CpC_Track114	CpA_2xCpC	11	340.675	144.632	0.381968	22.4071	221.273	data
CpA_CpC_Track114	CpA_2xCpC	12	340.938	144.161	0.538675	22.9457	119.207	data
CpA_CpC_Track114	CpA_2xCpC	13	340.372	145.116	1.1093	24.055	300.652	data
CpA_CpC_Track114	CpA_2xCpC	14	341.287	145.393	0.955436	25.0105	196.879	data
CpA_CpC_Track114	CpA_2xCpC	15	341.362	145.412	0.0775017	25.088	193.984	data
CpA_CpC_Track114	CpA_2xCpC	16	340.45	145.235	0.92892	26.0169	10.9971	data
CpA_CpC_Track114	CpA_2xCpC	17	338.53	144.193	2.18426	28.2012	28.4939	data
CpA_CpC_Track114	CpA_2xCpC	18	339.833	144.998	1.53139	29.7325	211.711	data
CpA_CpC_Track114	CpA_2xCpC	19	340.012	145.646	0.673013	30.4056	254.547	data
CpA_CpC_Track114	CpA_2xCpC	20	339.176	147.343	1.89188	32.2974	296.237	data
CpA_CpC_Track114	CpA_2xCpC	21	337.224	145.705	2.54817	34.8456	40.0037	data
CpA_CpC_Track114	CpA_2xCpC	22	337.023	145.545	0.257514	35.1031	38.6024	data
CpA_CpC_Track114	CpA_2xCpC	23	336.594	145.594	0.431145	35.5343	353.367	data
CpA_CpC_Track114	CpA_2xCpC	24	336.75	146.393	0.814043	36.3483	259.004	data
CpA_CpC_Track114	CpA_2xCpC	25	337.066	146.964	0.651943	37.0002	240.973	data
CpA_CpC_Track114	CpA_2xCpC	26	338.979	147.704	2.05175	39.052	201.162	data
CpA_CpC_Track114	CpA_2xCpC	27	338.263	147.805	0.723465	39.7755	351.979	data
CpA_CpC_Track114	CpA_2xCpC	28	337.303	146.619	1.52588	41.3013	51.0091	data
CpA_CpC_Track114	CpA_2xCpC	29	338.326	148.573	2.20498	43.5063	242.361	data
CpA_CpC_Track114	CpA_2xCpC	30	338.417	148.022	0.55802	44.0643	99.3429	data
CpA_CpC_Track114	CpA_2xCpC	31	339.521	148.478	1.19453	45.2589	202.437	data
CpA_CpC_Track114	CpA_2xCpC	32	339.19	147.819	0.737084	45.996	63.3448	data
CpA_CpC_Track114	CpA_2xCpC	33	339.211	148.528	0.709545	46.7055	268.29	data
CpA_CpC_Track114	CpA_2xCpC	34	339.38	149.179	0.672361	47.3779	255.42	data
CpA_CpC_Track114	CpA_2xCpC	35	339.744	147.871	1.35717	48.735	105.521	data
CpA_CpC_Track114	CpA_2xCpC	36	339.307	147.195	0.805287	49.5403	57.1872	data
CpA_CpC_Track114	CpA_2xCpC	37	339.42	148.467	1.27762	50.8179	264.923	data
CpA_CpC_Track114	CpA_2xCpC	38	338.68	147.981	0.885364	51.7033	33.319	data
CpA_CpC_Track114	CpA_2xCpC	39	338.407	147.698	0.393828	52.0971	45.9899	data
CpA_CpC_Track114	CpA_2xCpC	40	337.865	146.714	1.12324	53.2204	61.1384	data
CpA_CpC_Track114	CpA_2xCpC	41	339.057	147.688	1.53968	54.7601	219.248	data
CpA_CpC_Track114	CpA_2xCpC	42	339.695	146.84	1.06154	55.8216	126.961	data
CpA_CpC_Track114	CpA_2xCpC	43	342.212	150.535	4.47111	60.2927	235.744	data
CpA_CpC_Track114	CpA_2xCpC	44	341.846	147.585	2.97299	63.2657	82.9369	data
CpA_CpC_Track114	CpA_2xCpC	45	339.039	146.014	3.21671	66.4824	29.2347	data
CpA_CpC_Track114	CpA_2xCpC	46	337.884	144.87	1.62618	68.1086	44.7125	data
CpA_CpC_Track114	CpA_2xCpC	47	338.772	146.384	1.75523	69.8638	239.612	data
CpA_CpC_Track114	CpA_2xCpC	48	340.077	145.297	1.69876	71.5626	140.234	data
CpA_CpC_Track114	CpA_2xCpC	49	340.877	146.613	1.53965	73.1022	238.73	data
CpA_CpC_Track114	CpA_2xCpC	50	341.673	147.9	1.51345	74.6157	238.234	data
CpA_CpC_Track114	CpA_2xCpC	51	341.136	146.488	1.51029	76.126	69.1724	data
CpA_CpC_Track114	CpA_2xCpC	52	344.151	149.764	4.4517	80.5777	227.376	data
CpA_CpC_Track114	CpA_2xCpC	53	340.709	144.686	6.13487	86.7125	55.868	data
CpA_CpC_Track114	CpA_2xCpC	54	339.464	146.437	2.14781	88.8603	305.401	data
CpA_CpC_Track114	CpA_2xCpC	55	340.13	145.546	1.11225	89.9726	126.767	data
CpA_CpC_Track114	CpA_2xCpC	56	340.681	146.268	0.908079	90.8807	232.674	data
CpA_CpC_Track114	CpA_2xCpC	57	341.702	146.335	1.02339	91.9041	183.774	data
CpA_CpC_Track114	CpA_2xCpC	58	341.098	146.718	0.715269	92.6193	327.606	data
CpA_CpC_Track114	CpA_2xCpC	59	341.824	145.827	1.14956	93.7689	129.136	data
CpA_CpC_Track114	CpA_2xCpC	60	340.962	145.34	0.989242	94.7581	29.4438	data
CpA_CpC_Track115	CpA_2xCpC	13	234.643	333.774	4.43386	4.43386	108.877	data
CpA_CpC_Track115	CpA_2xCpC	14	232.278	332.428	2.72106	7.15492	29.6476	data
CpA_CpC_Track115	CpA_2xCpC	15	234.111	332.553	1.83717	8.99209	183.895	data
CpA_CpC_Track115	CpA_2xCpC	16	234.547	332.567	0.435846	9.42794	181.772	data
CpA_CpC_Track115	CpA_2xCpC	17	234.485	334.526	1.9606	11.3885	271.791	data
CpA_CpC_Track115	CpA_2xCpC	18	232.104	333.67	2.53075	13.9193	19.7812	data
CpA_CpC_Track115	CpA_2xCpC	19	231.585	333.458	0.560227	14.4795	22.2103	data
CpA_CpC_Track115	CpA_2xCpC	20	231.931	334.989	1.56947	16.049	257.278	data
CpA_CpC_Track115	CpA_2xCpC	21	229.77	335.001	2.16105	18.21	359.68	data
CpA_CpC_Track115	CpA_2xCpC	22	230.942	335.543	1.29154	19.5016	204.829	data
CpA_CpC_Track116	CpA_2xCpC	14	143.2	166.61	1.08254	1.08254	22.8109	data
CpA_CpC_Track116	CpA_2xCpC	15	147.587	161.362	6.84001	7.92256	129.891	data
CpA_CpC_Track116	CpA_2xCpC	16	146.816	162.685	1.5311	9.45365	300.244	data
CpA_CpC_Track116	CpA_2xCpC	17	145.35	163.898	1.90238	11.356	320.389	data
CpA_CpC_Track116	CpA_2xCpC	18	145.021	163.636	0.420908	11.7769	38.4982	data
CpA_CpC_Track116	CpA_2xCpC	19	144.79	164.024	0.451445	12.2284	300.765	data
CpA_CpC_Track116	CpA_2xCpC	20	145.614	163.268	1.11828	13.3467	137.5	data
CpA_CpC_Track116	CpA_2xCpC	21	144.576	164.827	1.87277	15.2194	303.676	data
CpA_CpC_Track116	CpA_2xCpC	22	144.396	164.388	0.473989	15.6934	67.7584	data
CpA_CpC_Track116	CpA_2xCpC	23	145.168	163.405	1.24943	16.9429	128.142	data
CpA_CpC_Track116	CpA_2xCpC	24	144.712	164.158	0.880274	17.8231	301.173	data
CpA_CpC_Track116	CpA_2xCpC	25	145.831	164.184	1.1185	18.9416	181.3	data
CpA_CpC_Track116	CpA_2xCpC	26	145.339	164.952	0.911993	19.8536	302.619	data
CpA_CpC_Track116	CpA_2xCpC	27	145.151	163.762	1.20431	21.0579	81.0051	data
CpA_CpC_Track116	CpA_2xCpC	28	145.053	164.69	0.932536	21.9905	276.047	data
CpA_CpC_Track116	CpA_2xCpC	29	144.69	164.034	0.749575	22.74	61.0442	data
CpA_CpC_Track116	CpA_2xCpC	30	145.794	163.888	1.11393	23.854	172.493	data
CpA_CpC_Track116	CpA_2xCpC	31	145.5	163.766	0.318234	24.1722	22.5761	data
CpA_CpC_Track116	CpA_2xCpC	32	146.188	163.705	0.690295	24.8625	174.882	data
CpA_CpC_Track116	CpA_2xCpC	33	146.572	163.721	0.384291	25.2468	182.517	data
CpA_CpC_Track116	CpA_2xCpC	34	144.729	164.253	1.91805	27.1648	343.926	data
CpA_CpC_Track116	CpA_2xCpC	35	146.934	162.868	2.60397	29.7688	147.868	data
CpA_CpC_Track116	CpA_2xCpC	36	145.929	162.312	1.14759	30.9164	28.9462	data
CpA_CpC_Track116	CpA_2xCpC	37	147.015	161.917	1.15547	32.0719	159.981	data
CpA_CpC_Track116	CpA_2xCpC	38	148.341	162.626	1.50359	33.5755	208.173	data
CpA_CpC_Track116	CpA_2xCpC	39	145.158	163.158	3.22699	36.8025	350.521	data
CpA_CpC_Track116	CpA_2xCpC	40	146.551	163.417	1.41753	38.22	190.535	data
CpA_CpC_Track116	CpA_2xCpC	41	141.796	167.204	6.07859	44.2986	321.47	data
CpA_CpC_Track116	CpA_2xCpC	42	146.689	163.336	6.23656	50.5351	141.676	data
CpA_CpC_Track116	CpA_2xCpC	43	148.395	162.761	1.80064	52.3358	161.353	data
CpA_CpC_Track116	CpA_2xCpC	44	148.062	162.061	0.775196	53.111	64.5293	data
CpA_CpC_Track116	CpA_2xCpC	45	148.332	162.779	0.767568	53.8785	249.385	data
CpA_CpC_Track116	CpA_2xCpC	46	148.586	162.031	0.790462	54.669	108.745	data
CpA_CpC_Track116	CpA_2xCpC	47	148.579	162.036	0.00848826	54.6775	320.274	data
CpA_CpC_Track116	CpA_2xCpC	48	149.055	161.267	0.904759	55.5822	121.751	data
CpA_CpC_Track116	CpA_2xCpC	49	149.143	162.193	0.930283	56.5125	264.586	data
CpA_CpC_Track116	CpA_2xCpC	50	148.707	160.674	1.58003	58.0926	73.9699	data
CpA_CpC_Track116	CpA_2xCpC	51	148.064	162.423	1.86375	59.9563	290.193	data
CpA_CpC_Track116	CpA_2xCpC	52	148.991	160.512	2.12475	62.0811	115.892	data
CpA_CpC_Track117	CpA_2xCpC	15	129.586	61.1412	0.226605	0.226605	28.3802	data
CpA_CpC_Track117	CpA_2xCpC	16	130.044	62.3778	1.31876	1.54536	249.668	data
CpA_CpC_Track117	CpA_2xCpC	17	128.366	61.0827	2.11991	3.66527	37.6569	data
CpA_CpC_Track117	CpA_2xCpC	18	128.099	60.8643	0.344548	4.00982	39.3286	data
CpA_CpC_Track117	CpA_2xCpC	19	127.104	62.9992	2.35558	6.3654	295.002	data
CpA_CpC_Track117	CpA_2xCpC	20	127.655	61.7507	1.36447	7.72987	113.803	data
CpA_CpC_Track117	CpA_2xCpC	21	126.267	63.0608	1.90808	9.63795	316.638	data
CpA_CpC_Track117	CpA_2xCpC	22	126.504	63.8079	0.783699	10.4216	252.403	data
CpA_CpC_Track117	CpA_2xCpC	23	127.002	62.1612	1.72014	12.1418	106.805	data
CpA_CpC_Track117	CpA_2xCpC	24	125.535	62.9432	1.66243	13.8042	331.939	data
CpA_CpC_Track117	CpA_2xCpC	25	125.579	63.344	0.403233	14.2075	263.711	data
CpA_CpC_Track118	CpA_2xCpC	16	360.26	385.888	6.55177	6.55177	97.0793	data
CpA_CpC_Track118	CpA_2xCpC	17	360.255	386.228	0.340742	6.89251	270.77	data
CpA_CpC_Track118	CpA_2xCpC	18	359.517	383.978	2.36875	9.26126	71.8353	data
CpA_CpC_Track118	CpA_2xCpC	19	359.466	386.837	2.85956	12.1208	271.005	data
CpA_CpC_Track118	CpA_2xCpC	20	359.344	386.87	0.126545	12.2474	344.837	data
CpA_CpC_Track118	CpA_2xCpC	21	358.324	385.381	1.80469	14.0521	55.584	data
CpA_CpC_Track118	CpA_2xCpC	22	358.907	387.12	1.83358	15.8856	251.483	data
CpA_CpC_Track118	CpA_2xCpC	23	358.102	387.616	0.94513	16.8308	328.301	data
CpA_CpC_Track118	CpA_2xCpC	24	358.475	388.011	0.542942	17.3737	226.633	data
CpA_CpC_Track118	CpA_2xCpC	25	358.236	388.284	0.362603	17.7363	311.182	data
CpA_CpC_Track118	CpA_2xCpC	26	357.488	386.489	1.94497	19.6813	67.3533	data
CpA_CpC_Track118	CpA_2xCpC	27	357.573	387.832	1.34538	21.0267	266.359	data
CpA_CpC_Track118	CpA_2xCpC	28	357.756	388.296	0.499456	21.5261	248.483	data
CpA_CpC_Track118	CpA_2xCpC	29	358.075	388.103	0.372198	21.8983	148.793	data
CpA_CpC_Track118	CpA_2xCpC	30	356.967	387.252	1.3967	23.295	37.5501	data
CpA_CpC_Track118	CpA_2xCpC	31	358.799	380.192	7.29418	30.5892	104.54	data
CpA_CpC_Track118	CpA_2xCpC	32	358.243	387.484	7.31405	37.9032	274.359	data
CpA_CpC_Track118	CpA_2xCpC	33	359.495	387.183	1.28846	39.1917	166.492	data
CpA_CpC_Track118	CpA_2xCpC	34	358.936	388.054	1.0346	40.2263	302.729	data
CpA_CpC_Track118	CpA_2xCpC	35	358.529	387.075	1.05984	41.2861	67.4355	data
CpA_CpC_Track118	CpA_2xCpC	36	358.616	385.811	1.26678	42.5529	93.9335	data
CpA_CpC_Track118	CpA_2xCpC	37	358.935	386.475	0.736066	43.289	244.346	data
CpA_CpC_Track118	CpA_2xCpC	38	359.7	387.901	1.61885	44.9078	241.777	data
CpA_CpC_Track118	CpA_2xCpC	39	358.961	385.909	2.12509	47.0329	69.6246	data
CpA_CpC_Track118	CpA_2xCpC	40	359.176	386.838	0.953129	47.9861	256.951	data
CpA_CpC_Track118	CpA_2xCpC	41	359.889	384.196	2.73613	50.7222	105.1	data
CpA_CpC_Track118	CpA_2xCpC	42	361.02	383.932	1.16196	51.8841	166.857	data
CpA_CpC_Track118	CpA_2xCpC	43	359.645	384.792	1.62199	53.5061	327.986	data
CpA_CpC_Track118	CpA_2xCpC	44	360.088	384.396	0.594342	54.1005	138.252	data
CpA_CpC_Track118	CpA_2xCpC	45	360.513	383.735	0.7857	54.8862	122.74	data
CpA_CpC_Track118	CpA_2xCpC	46	359.603	383.41	0.966758	55.8529	19.6501	data
CpA_CpC_Track118	CpA_2xCpC	47	359.758	386.685	3.27911	59.132	267.293	data
CpA_CpC_Track118	CpA_2xCpC	48	361.46	382.838	4.20759	63.3396	113.872	data
CpA_CpC_Track118	CpA_2xCpC	49	361.854	380.308	2.55986	65.8995	98.8453	data
CpA_CpC_Track118	CpA_2xCpC	50	364.53	378.118	3.45821	69.3577	140.7	data
CpA_CpC_Track118	CpA_2xCpC	51	362.826	377.677	1.76047	71.1182	14.5187	data
CpA_CpC_Track118	CpA_2xCpC	52	363.147	376.646	1.07972	72.1979	107.317	data
CpA_CpC_Track118	CpA_2xCpC	53	362.545	381.995	5.38254	77.5804	276.423	data
CpA_CpC_Track118	CpA_2xCpC	54	363.954	375.608	6.54049	84.1209	102.439	data
CpA_CpC_Track118	CpA_2xCpC	55	363.156	375.35	0.838055	84.959	17.8879	data
CpA_CpC_Track118	CpA_2xCpC	56	364.082	377.617	2.44812	87.4071	247.783	data
CpA_CpC_Track118	CpA_2xCpC	57	360.601	382.42	5.93198	93.3391	305.931	data
CpA_CpC_Track118	CpA_2xCpC	58	364.251	378.756	5.17211	98.5112	134.894	data
CpA_CpC_Track118	CpA_2xCpC	59	365.153	377.263	1.74416	100.255	121.127	data
CpA_CpC_Track119	CpA_2xCpC	17	231.375	125.291	1.65512	1.65512	144.171	data
CpA_CpC_Track119	CpA_2xCpC	18	229.965	125.193	1.41317	3.06829	3.95364	data
CpA_CpC_Track119	CpA_2xCpC	19	229.324	125.867	0.930169	3.99846	313.58	data
CpA_CpC_Track119	CpA_2xCpC	20	228.512	125.905	0.812613	4.81107	357.293	data
CpA_CpC_Track119	CpA_2xCpC	21	227.714	127.294	1.60235	6.41342	299.893	data
CpA_CpC_Track119	CpA_2xCpC	22	228.793	128.366	1.52119	7.93461	224.796	data
CpA_CpC_Track119	CpA_2xCpC	23	228.149	128.005	0.738748	8.67336	29.2724	data
CpA_CpC_Track119	CpA_2xCpC	24	227.41	128.38	0.828318	9.50167	333.059	data
CpA_CpC_Track119	CpA_2xCpC	25	228.166	128.645	0.80078	10.3025	199.34	data
CpA_CpC_Track119	CpA_2xCpC	26	229.735	130.632	2.53189	12.8343	231.696	data
CpA_CpC_Track119	CpA_2xCpC	27	232.185	130.403	2.45988	15.2942	174.65	data
CpA_CpC_Track119	CpA_2xCpC	28	227.838	128.043	4.94561	20.2398	28.5032	data
CpA_CpC_Track119	CpA_2xCpC	29	229.299	127.826	1.47692	21.7168	171.539	data
CpA_CpC_Track119	CpA_2xCpC	30	229.063	130.608	2.792	24.5087	274.854	data
CpA_CpC_Track119	CpA_2xCpC	31	228.521	128.018	2.64597	27.1547	78.1741	data
CpA_CpC_Track119	CpA_2xCpC	32	230.986	132.764	5.34799	32.5027	242.547	data
CpA_CpC_Track119	CpA_2xCpC	33	229.075	130.669	2.83508	35.3378	47.6197	data
CpA_CpC_Track119	CpA_2xCpC	34	229.151	126.992	3.67826	39.016	91.1821	data
CpA_CpC_Track119	CpA_2xCpC	35	228.49	130.792	3.85721	42.8733	279.875	data
CpA_CpC_Track119	CpA_2xCpC	36	230.419	130.11	2.04607	44.9193	160.54	data
CpA_CpC_Track119	CpA_2xCpC	37	229.599	127.895	2.36209	47.2814	69.6833	data
CpA_CpC_Track119	CpA_2xCpC	38	232.553	133.382	6.23204	53.5134	241.702	data
CpA_CpC_Track119	CpA_2xCpC	39	232.499	133.229	0.162702	53.6761	70.5327	data
CpA_CpC_Track119	CpA_2xCpC	40	232.977	132.078	1.24661	54.9228	112.532	data
CpA_CpC_Track119	CpA_2xCpC	41	233.02	130.405	1.6734	56.5962	91.5031	data
CpA_CpC_Track119	CpA_2xCpC	42	233.794	133.686	3.37091	59.9671	256.734	data
CpA_CpC_Track119	CpA_2xCpC	43	229.885	128.312	6.64456	66.6116	53.9682	data
CpA_CpC_Track119	CpA_2xCpC	44	229.963	128.988	0.68006	67.2917	263.474	data
CpA_CpC_Track119	CpA_2xCpC	45	233.068	137.394	8.96078	76.2525	249.726	data
CpA_CpC_Track119	CpA_2xCpC	46	232.745	133.978	3.43047	79.6829	84.5934	data
CpA_CpC_Track119	CpA_2xCpC	47	231.59	133.893	1.15813	80.8411	4.23606	data
CpA_CpC_Track119	CpA_2xCpC	48	232.643	136.017	2.37144	83.2125	243.617	data
CpA_CpC_Track119	CpA_2xCpC	49	232.094	132.748	3.31504	86.5276	80.4689	data
CpA_CpC_Track119	CpA_2xCpC	50	232.24	133.413	0.680366	87.2079	257.68	data
CpA_CpC_Track119	CpA_2xCpC	51	233.969	133.67	1.74863	88.9566	188.465	data
CpA_CpC_Track119	CpA_2xCpC	52	232.857	129.642	4.17883	93.1354	74.5704	data
CpA_CpC_Track119	CpA_2xCpC	53	233.657	131.566	2.08391	95.2193	247.428	data
CpA_CpC_Track119	CpA_2xCpC	54	233.564	134.081	2.51673	97.736	272.118	data
CpA_CpC_Track119	CpA_2xCpC	55	233.193	130.751	3.35075	101.087	83.6425	data
CpA_CpC_Track119	CpA_2xCpC	56	235.138	132.896	2.89537	103.982	227.816	data
CpA_CpC_Track119	CpA_2xCpC	57	234.144	132.842	0.995483	104.978	3.15083	data
CpA_CpC_Track119	CpA_2xCpC	58	233.978	132.814	0.167635	105.145	9.51643	data
CpA_CpC_Track119	CpA_2xCpC	59	233.657	130.817	2.0226	107.168	80.8566	data
CpA_CpC_Track119	CpA_2xCpC	60	233.396	129.079	1.75771	108.926	81.4817	data
CpA_CpC_Track12	CpA_2xCpC	43	332.768	209.16	1.69903	1.69903	225.056	data
CpA_CpC_Track12	CpA_2xCpC	44	331.868	207.562	1.83401	3.53304	60.6297	data
CpA_CpC_Track12	CpA_2xCpC	45	332.824	208.56	1.38182	4.91486	226.247	data
CpA_CpC_Track12	CpA_2xCpC	46	332.158	208.192	0.761726	5.67659	28.9584	data
CpA_CpC_Track12	CpA_2xCpC	47	331.818	206.887	1.3481	7.02469	75.4182	data
CpA_CpC_Track12	CpA_2xCpC	48	332.243	206.749	0.446914	7.4716	161.995	data
CpA_CpC_Track12	CpA_2xCpC	49	332.466	207.098	0.414469	7.88607	237.535	data
CpA_CpC_Track12	CpA_2xCpC	50	332.115	209.066	1.99852	9.88459	280.119	data
CpA_CpC_Track12	CpA_2xCpC	51	332.386	208.111	0.992997	10.8776	105.884	data
CpA_CpC_Track12	CpA_2xCpC	52	332.639	209.375	1.28958	12.1672	258.68	data
CpA_CpC_Track12	CpA_2xCpC	53	333.217	208.825	0.797214	12.9644	136.402	data
CpA_CpC_Track12	CpA_2xCpC	54	333.794	208.276	0.797214	13.7616	136.402	data
CpA_CpC_Track12	CpA_2xCpC	55	332.108	207.694	1.784	15.5456	19.0208	data
CpA_CpC_Track12	CpA_2xCpC	56	331.734	208.702	1.07505	16.6206	290.328	data
CpA_CpC_Track12	CpA_2xCpC	57	330.455	209.005	1.31391	17.9346	346.702	data
CpA_CpC_Track12	CpA_2xCpC	58	331.872	208.69	1.45108	19.3856	167.475	data
CpA_CpC_Track12	CpA_2xCpC	59	331.13	207.713	1.22672	20.6123	52.7602	data
CpA_CpC_Track12	CpA_2xCpC	60	331.125	207.027	0.686481	21.2988	89.5966	data
CpA_CpC_Track120	CpA_2xCpC	17	400.335	382.123	0.402366	0.402366	159.35	data
CpA_CpC_Track120	CpA_2xCpC	18	400.743	382.176	0.410738	0.813104	187.433	data
CpA_CpC_Track120	CpA_2xCpC	19	399.73	382.243	1.01459	1.8277	356.233	data
CpA_CpC_Track120	CpA_2xCpC	20	397.523	381.136	2.46969	4.29739	26.6338	data
CpA_CpC_Track120	CpA_2xCpC	21	399.006	382.628	2.10473	6.40211	225.174	data
CpA_CpC_Track120	CpA_2xCpC	22	398.56	382.553	0.452379	6.85449	9.6334	data
CpA_CpC_Track120	CpA_2xCpC	23	399.224	383.883	1.48633	8.34083	243.49	data
CpA_CpC_Track120	CpA_2xCpC	24	398.689	383.6	0.604623	8.94545	27.8481	data
CpA_CpC_Track120	CpA_2xCpC	25	399.17	383.758	0.505456	9.45091	198.174	data
CpA_CpC_Track120	CpA_2xCpC	26	399.129	382.777	0.981538	10.4324	87.6149	data
CpA_CpC_Track120	CpA_2xCpC	27	398.886	384.234	1.47673	11.9092	279.439	data
CpA_CpC_Track120	CpA_2xCpC	28	396.927	382.962	2.33588	14.2451	32.9843	data
CpA_CpC_Track120	CpA_2xCpC	29	396.812	382.688	0.297781	14.5428	67.1816	data
CpA_CpC_Track121	CpA_2xCpC	17	404.208	268.292	1.61961	1.61961	28.3438	data
CpA_CpC_Track121	CpA_2xCpC	18	404.156	268.459	0.174796	1.7944	287.318	data
CpA_CpC_Track121	CpA_2xCpC	19	403.596	268.701	0.61012	2.40452	336.561	data
CpA_CpC_Track121	CpA_2xCpC	20	404.488	270.644	2.13785	4.54237	245.33	data
CpA_CpC_Track121	CpA_2xCpC	21	401.797	268.876	3.22024	7.76261	33.3051	data
CpA_CpC_Track121	CpA_2xCpC	22	404.043	271.14	3.1885	10.9511	225.231	data
CpA_CpC_Track121	CpA_2xCpC	23	402.724	270.243	1.59428	12.5454	34.2233	data
CpA_CpC_Track121	CpA_2xCpC	24	402.863	270.013	0.268608	12.814	121.054	data
CpA_CpC_Track121	CpA_2xCpC	25	402.721	270.254	0.279634	13.0936	300.463	data
CpA_CpC_Track121	CpA_2xCpC	26	402.65	270.093	0.176226	13.2699	66.0909	data
CpA_CpC_Track122	CpA_2xCpC	18	322.032	22.3359	1.51192	1.51192	232.686	data
CpA_CpC_Track122	CpA_2xCpC	19	321.221	21.9328	0.905583	2.41751	26.4276	data
CpA_CpC_Track122	CpA_2xCpC	20	320.752	21.7355	0.508279	2.92579	22.8438	data
CpA_CpC_Track122	CpA_2xCpC	21	321.257	23.0946	1.44978	4.37556	249.63	data
CpA_CpC_Track122	CpA_2xCpC	22	320.763	23.2081	0.506755	4.88232	347.061	data
CpA_CpC_Track122	CpA_2xCpC	23	319.718	21.7412	1.80112	6.68344	54.5331	data
CpA_CpC_Track122	CpA_2xCpC	24	321.189	22.3678	1.59915	8.28259	203.068	data
CpA_CpC_Track122	CpA_2xCpC	25	320.744	22.8221	0.636224	8.91882	314.422	data
CpA_CpC_Track122	CpA_2xCpC	26	318.444	20.711	3.12163	12.0404	42.5557	data
CpA_CpC_Track122	CpA_2xCpC	27	320.763	23.774	3.84175	15.8822	232.873	data
CpA_CpC_Track122	CpA_2xCpC	28	318.659	23.4526	2.12905	18.0112	8.6825	data
CpA_CpC_Track122	CpA_2xCpC	29	321.283	24.2568	2.74501	20.7563	197.036	data
CpA_CpC_Track122	CpA_2xCpC	30	319.917	22.9971	1.85847	22.6147	42.6733	data
CpA_CpC_Track122	CpA_2xCpC	31	319.694	23.5245	0.57249	23.1872	292.889	data
CpA_CpC_Track123	CpA_2xCpC	18	248.503	125.622	2.05221	2.05221	298.12	data
CpA_CpC_Track123	CpA_2xCpC	19	249.095	126.122	0.774606	2.82681	220.145	data
CpA_CpC_Track123	CpA_2xCpC	20	248.268	126.348	0.857704	3.68452	344.688	data
CpA_CpC_Track123	CpA_2xCpC	21	252.487	129.28	5.13731	8.82183	214.8	data
CpA_CpC_Track123	CpA_2xCpC	22	249.2	125.58	4.94953	13.7714	48.3916	data
CpA_CpC_Track123	CpA_2xCpC	23	250.322	126.593	1.51221	15.2836	222.07	data
CpA_CpC_Track123	CpA_2xCpC	24	250.796	127.204	0.773053	16.0566	232.257	data
CpA_CpC_Track123	CpA_2xCpC	25	248.826	122.161	5.41392	21.4705	68.6661	data
CpA_CpC_Track123	CpA_2xCpC	26	249.245	123.95	1.83749	23.308	256.829	data
CpA_CpC_Track123	CpA_2xCpC	27	248.533	125.152	1.39704	24.7051	300.633	data
CpA_CpC_Track123	CpA_2xCpC	28	247.692	124.111	1.33837	26.0434	51.0646	data
CpA_CpC_Track123	CpA_2xCpC	29	248.551	127.214	3.21923	29.2627	254.515	data
CpA_CpC_Track123	CpA_2xCpC	30	249.411	130.316	3.21923	32.4819	254.515	data
CpA_CpC_Track123	CpA_2xCpC	31	248.553	124.721	5.66013	38.142	81.279	data
CpA_CpC_Track123	CpA_2xCpC	32	249.136	126.538	1.90757	40.0496	252.201	data
CpA_CpC_Track123	CpA_2xCpC	33	248.899	127.156	0.661963	40.7116	290.977	data
CpA_CpC_Track123	CpA_2xCpC	34	249.178	125.22	1.95522	42.6668	98.2006	data
CpA_CpC_Track123	CpA_2xCpC	35	247.976	124.022	1.69707	44.3639	44.9237	data
CpA_CpC_Track123	CpA_2xCpC	36	249.635	126.105	2.66297	47.0268	231.471	data
CpA_CpC_Track123	CpA_2xCpC	37	249.122	125.26	0.98885	48.0157	58.7825	data
CpA_CpC_Track123	CpA_2xCpC	38	249.394	124.792	0.541385	48.5571	120.188	data
CpA_CpC_Track123	CpA_2xCpC	39	249.92	124.494	0.603762	49.1608	150.428	data
CpA_CpC_Track123	CpA_2xCpC	40	250.051	124.78	0.31521	49.476	245.38	data
CpA_CpC_Track123	CpA_2xCpC	41	250.665	125.242	0.76856	50.2446	216.965	data
CpA_CpC_Track123	CpA_2xCpC	42	248.998	123.644	2.30958	52.5542	43.7973	data
CpA_CpC_Track123	CpA_2xCpC	43	249.616	123.286	0.714474	53.2686	149.968	data
CpA_CpC_Track123	CpA_2xCpC	44	251.134	122.835	1.58364	54.8523	163.429	data
CpA_CpC_Track123	CpA_2xCpC	45	251.587	123.995	1.24558	56.0979	248.701	data
CpA_CpC_Track123	CpA_2xCpC	46	251.833	123.772	0.332131	56.43	137.749	data
CpA_CpC_Track123	CpA_2xCpC	47	252.039	122.846	0.94814	57.3781	102.57	data
CpA_CpC_Track123	CpA_2xCpC	48	253.05	126.178	3.48142	60.8595	253.113	data
CpA_CpC_Track124	CpA_2xCpC	19	220.924	41.7494	0.879134	0.879134	319.513	data
CpA_CpC_Track124	CpA_2xCpC	20	219.337	36.458	5.52447	6.4036	73.2967	data
CpA_CpC_Track124	CpA_2xCpC	21	218.429	35.6972	1.18425	7.58785	39.976	data
CpA_CpC_Track124	CpA_2xCpC	22	219.372	34.7228	1.35605	8.94391	134.067	data
CpA_CpC_Track124	CpA_2xCpC	23	218.673	37.794	3.14976	12.0937	282.82	data
CpA_CpC_Track124	CpA_2xCpC	24	218.068	38.451	0.893449	12.9871	312.672	data
CpA_CpC_Track124	CpA_2xCpC	25	218.77	35.3031	3.22521	16.2123	102.571	data
CpA_CpC_Track124	CpA_2xCpC	26	219.731	37.0423	1.98733	18.1997	241.066	data
CpA_CpC_Track124	CpA_2xCpC	27	218.673	35.156	2.16285	20.3625	60.7088	data
CpA_CpC_Track124	CpA_2xCpC	28	217.144	40.5892	5.6443	26.0068	285.72	data
CpA_CpC_Track124	CpA_2xCpC	29	219.514	34.5857	6.45464	32.4614	111.548	data
CpA_CpC_Track124	CpA_2xCpC	30	218.716	36.6146	2.18019	34.6416	291.469	data
CpA_CpC_Track124	CpA_2xCpC	31	218.176	33.1991	3.45803	38.0997	81.0027	data
CpA_CpC_Track124	CpA_2xCpC	32	216.54	38.4221	5.47324	43.5729	287.393	data
CpA_CpC_Track124	CpA_2xCpC	33	217.122	35.6768	2.80646	46.3794	101.984	data
CpA_CpC_Track124	CpA_2xCpC	34	216.414	36.8587	1.37774	47.7571	300.927	data
CpA_CpC_Track124	CpA_2xCpC	35	217.583	38.4832	2.00122	49.7583	234.27	data
CpA_CpC_Track124	CpA_2xCpC	36	217.727	39.8589	1.3832	51.1415	264.009	data
CpA_CpC_Track124	CpA_2xCpC	37	217.644	37.7908	2.06967	53.2112	87.7052	data
CpA_CpC_Track124	CpA_2xCpC	38	217.751	35.2793	2.51379	55.725	92.4272	data
CpA_CpC_Track124	CpA_2xCpC	39	218.245	37.1227	1.90843	57.6334	255.001	data
CpA_CpC_Track124	CpA_2xCpC	40	218.037	36.1367	1.00769	58.6411	78.0847	data
CpA_CpC_Track124	CpA_2xCpC	41	219.337	37.0464	1.58726	60.2284	214.968	data
CpA_CpC_Track124	CpA_2xCpC	42	219.282	36.5087	0.540658	60.769	84.0759	data
CpA_CpC_Track124	CpA_2xCpC	43	219.709	36.1098	0.584449	61.3535	136.967	data
CpA_CpC_Track124	CpA_2xCpC	44	219.22	37.9521	1.90605	63.2595	284.867	data
CpA_CpC_Track124	CpA_2xCpC	45	219.427	37.7777	0.271125	63.5307	139.974	data
CpA_CpC_Track124	CpA_2xCpC	46	219.643	37.0583	0.750963	64.2816	106.667	data
CpA_CpC_Track124	CpA_2xCpC	47	218.436	32.2783	4.92987	69.2115	75.8336	data
CpA_CpC_Track124	CpA_2xCpC	48	221.167	32.635	2.75405	71.9655	187.441	data
CpA_CpC_Track124	CpA_2xCpC	49	221.346	40.0351	7.4023	79.3678	268.612	data
CpA_CpC_Track124	CpA_2xCpC	50	219.668	35.8085	4.5477	83.9155	68.3419	data
CpA_CpC_Track124	CpA_2xCpC	51	225.183	39.2524	6.50167	90.4172	211.985	data
CpA_CpC_Track124	CpA_2xCpC	52	223.723	39.9636	1.62326	92.0405	334.017	data
CpA_CpC_Track125	CpA_2xCpC	2	78.1631	186.063	1.26741	1.26741	16.7929	data
CpA_CpC_Track125	CpA_2xCpC	3	75.1627	186.436	3.02352	4.29093	352.911	data
CpA_CpC_Track125	CpA_2xCpC	4	78.5881	187.237	3.51785	7.80878	193.164	data
CpA_CpC_Track125	CpA_2xCpC	5	74.3613	186.475	4.2949	12.1037	10.216	data
CpA_CpC_Track125	CpA_2xCpC	6	78.894	188.673	5.03729	17.141	205.863	data
CpA_CpC_Track125	CpA_2xCpC	7	79.8076	189.39	1.16178	18.3027	218.156	data
CpA_CpC_Track125	CpA_2xCpC	8	77.685	187.903	2.59158	20.8943	35.0116	data
CpA_CpC_Track125	CpA_2xCpC	9	71.0065	187.422	6.69582	27.5901	4.12522	data
CpA_CpC_Track125	CpA_2xCpC	10	69.3609	188.125	1.78965	29.3798	336.852	data
CpA_CpC_Track125	CpA_2xCpC	11	69.9651	186.765	1.48872	30.8685	113.945	data
CpA_CpC_Track125	CpA_2xCpC	12	74.2589	187.727	4.40038	35.2689	192.637	data
CpA_CpC_Track125	CpA_2xCpC	13	67.3749	186.437	7.00392	42.2728	10.6155	data
CpA_CpC_Track125	CpA_2xCpC	14	67.0009	187.685	1.30293	43.5758	286.677	data
CpA_CpC_Track125	CpA_2xCpC	15	76.8663	187.8	9.86601	53.4418	180.667	data
CpA_CpC_Track125	CpA_2xCpC	16	77.6019	188.023	0.76871	54.2105	196.879	data
CpA_CpC_Track125	CpA_2xCpC	17	68.533	185.696	9.36274	63.5732	14.3923	data
CpA_CpC_Track125	CpA_2xCpC	18	65.3615	187.772	3.79067	67.3639	326.788	data
CpA_CpC_Track125	CpA_2xCpC	19	77.5309	190.065	12.3836	79.7475	190.67	data
CpA_CpC_Track125	CpA_2xCpC	20	78.5145	190.791	1.2222	80.9697	216.417	data
CpA_CpC_Track125	CpA_2xCpC	21	76.8262	190.186	1.79318	82.7628	19.6999	data
CpA_CpC_Track125	CpA_2xCpC	22	74.1967	189.207	2.80606	85.5689	20.4329	data
CpA_CpC_Track125	CpA_2xCpC	23	75.9881	190.369	2.13526	87.7041	212.97	data
CpA_CpC_Track125	CpA_2xCpC	24	75.1931	189.797	0.979066	88.6832	35.7081	data
CpA_CpC_Track125	CpA_2xCpC	25	76.3755	191.598	2.15406	90.8373	236.708	data
CpA_CpC_Track125	CpA_2xCpC	26	76.5713	190.996	0.632752	91.47	108.024	data
CpA_CpC_Track125	CpA_2xCpC	27	75.1274	191.728	1.61879	93.0888	333.12	data
CpA_CpC_Track125	CpA_2xCpC	28	70.7223	189.777	4.8177	97.9065	23.8871	data
CpA_CpC_Track125	CpA_2xCpC	29	69.0578	190.743	1.92424	99.8308	329.89	data
CpA_CpC_Track125	CpA_2xCpC	30	73.2045	191.078	4.16026	103.991	184.621	data
CpA_CpC_Track125	CpA_2xCpC	31	75.7245	190.943	2.52366	106.515	176.928	data
CpA_CpC_Track125	CpA_2xCpC	32	74.7266	191.168	1.0232	107.538	347.244	data
CpA_CpC_Track125	CpA_2xCpC	33	73.9868	191.045	0.75004	108.288	9.50113	data
CpA_CpC_Track125	CpA_2xCpC	34	73.6069	190.74	0.487155	108.775	38.7563	data
CpA_CpC_Track125	CpA_2xCpC	35	76.828	191.664	3.35097	112.126	196.005	data
CpA_CpC_Track125	CpA_2xCpC	36	74.6968	190.215	2.57675	114.703	34.197	data
CpA_CpC_Track125	CpA_2xCpC	37	74.9832	189.612	0.667687	115.37	115.403	data
CpA_CpC_Track125	CpA_2xCpC	38	76.3539	189.82	1.38636	116.757	188.627	data
CpA_CpC_Track125	CpA_2xCpC	39	68.2443	189.114	8.14029	124.897	4.97719	data
CpA_CpC_Track125	CpA_2xCpC	40	76.0931	189.522	7.85946	132.757	182.973	data
CpA_CpC_Track125	CpA_2xCpC	41	73.2824	189.754	2.82027	135.577	355.28	data
CpA_CpC_Track125	CpA_2xCpC	42	73.0307	189.526	0.339389	135.916	42.1183	data
CpA_CpC_Track125	CpA_2xCpC	43	76.7575	189.714	3.73156	139.648	182.891	data
CpA_CpC_Track125	CpA_2xCpC	44	78.5609	189.901	1.81298	141.461	185.905	data
CpA_CpC_Track125	CpA_2xCpC	45	77.0852	190.519	1.59983	143.061	337.277	data
CpA_CpC_Track125	CpA_2xCpC	46	79.3846	190.334	2.30676	145.367	175.412	data
CpA_CpC_Track125	CpA_2xCpC	47	78.2138	189.47	1.45517	146.823	36.4297	data
CpA_CpC_Track125	CpA_2xCpC	48	78.1417	189.12	0.357122	147.18	78.3575	data
CpA_CpC_Track125	CpA_2xCpC	49	78.8637	189.821	1.00632	148.186	224.153	data
CpA_CpC_Track125	CpA_2xCpC	50	76.7245	188.912	2.32444	150.51	23.026	data
CpA_CpC_Track125	CpA_2xCpC	51	67.4545	189.97	9.33015	159.841	353.488	data
CpA_CpC_Track125	CpA_2xCpC	52	66.8925	190.454	0.74184	160.582	319.25	data
CpA_CpC_Track125	CpA_2xCpC	53	75.8904	188.512	9.2051	169.788	167.82	data
CpA_CpC_Track125	CpA_2xCpC	54	66.2364	192.805	10.5653	180.353	336.028	data
CpA_CpC_Track125	CpA_2xCpC	55	66.8131	191.113	1.78785	182.141	108.819	data
CpA_CpC_Track125	CpA_2xCpC	56	66.0447	191.328	0.797917	182.939	344.367	data
CpA_CpC_Track125	CpA_2xCpC	57	67.4839	191.858	1.53379	184.472	200.23	data
CpA_CpC_Track125	CpA_2xCpC	58	66.9134	190.468	1.50289	185.975	67.6898	data
CpA_CpC_Track125	CpA_2xCpC	59	67.501	191.229	0.961764	186.937	232.338	data
CpA_CpC_Track125	CpA_2xCpC	60	67.8997	189.775	1.50792	188.445	105.329	data
CpA_CpC_Track126	CpA_2xCpC	19	106.108	109.665	0.879716	0.879716	24.4637	data
CpA_CpC_Track126	CpA_2xCpC	20	105.856	110.01	0.427789	1.3075	306.068	data
CpA_CpC_Track126	CpA_2xCpC	21	106.263	111.241	1.29606	2.60357	251.732	data
CpA_CpC_Track126	CpA_2xCpC	22	105.968	110.241	1.04234	3.64591	73.5996	data
CpA_CpC_Track126	CpA_2xCpC	23	105.42	110.301	0.551597	4.1975	353.815	data
CpA_CpC_Track126	CpA_2xCpC	24	104.667	111.207	1.17827	5.37577	309.721	data
CpA_CpC_Track126	CpA_2xCpC	25	104.788	109.031	2.17905	7.55483	93.1947	data
CpA_CpC_Track126	CpA_2xCpC	26	104.288	111.867	2.87946	10.4343	280.002	data
CpA_CpC_Track126	CpA_2xCpC	27	103.202	108.874	3.18381	13.6181	70.0531	data
CpA_CpC_Track126	CpA_2xCpC	28	102.49	108.614	0.757939	14.376	20.0812	data
CpA_CpC_Track126	CpA_2xCpC	29	102.812	109.369	0.820277	15.1963	246.908	data
CpA_CpC_Track126	CpA_2xCpC	30	101.169	106.789	3.05839	18.2547	57.5073	data
CpA_CpC_Track126	CpA_2xCpC	31	104.754	109.094	4.26161	22.5163	212.739	data
CpA_CpC_Track126	CpA_2xCpC	32	105.413	109.469	0.759025	23.2753	209.649	data
CpA_CpC_Track126	CpA_2xCpC	33	105.153	110.151	0.730192	24.0055	290.894	data
CpA_CpC_Track126	CpA_2xCpC	34	106.614	110.578	1.52169	25.5272	196.299	data
CpA_CpC_Track127	CpA_2xCpC	19	230.34	157.243	1.60753	1.60753	247.246	data
CpA_CpC_Track127	CpA_2xCpC	20	229.626	159.531	2.39676	4.00428	287.343	data
CpA_CpC_Track127	CpA_2xCpC	21	228.93	158.591	1.16999	5.17428	53.4907	data
CpA_CpC_Track127	CpA_2xCpC	22	228.885	160.208	1.61814	6.79242	271.581	data
CpA_CpC_Track127	CpA_2xCpC	23	228.63	160.305	0.272864	7.06528	339.278	data
CpA_CpC_Track127	CpA_2xCpC	24	228.323	157.991	2.33426	9.39954	82.4458	data
CpA_CpC_Track127	CpA_2xCpC	25	228.578	157.83	0.301843	9.70139	147.765	data
CpA_CpC_Track127	CpA_2xCpC	26	228.711	157.51	0.346363	10.0477	112.476	data
CpA_CpC_Track127	CpA_2xCpC	27	227.858	157.691	0.8718	10.9196	347.992	data
CpA_CpC_Track127	CpA_2xCpC	28	228.355	158.788	1.20433	12.1239	245.598	data
CpA_CpC_Track128	CpA_2xCpC	20	306.264	103.15	0.548915	0.548915	283.836	data
CpA_CpC_Track128	CpA_2xCpC	21	299.232	105.025	7.27763	7.82654	345.072	data
CpA_CpC_Track128	CpA_2xCpC	22	295.555	107.553	4.46174	12.2883	325.485	data
CpA_CpC_Track128	CpA_2xCpC	23	294.041	108.152	1.62875	13.917	338.414	data
CpA_CpC_Track128	CpA_2xCpC	24	288.958	108.817	5.12636	19.0434	352.547	data
CpA_CpC_Track128	CpA_2xCpC	25	298.415	106.247	9.80033	28.8437	164.795	data
CpA_CpC_Track128	CpA_2xCpC	26	297.815	106.239	0.599811	29.4435	0.790248	data
CpA_CpC_Track128	CpA_2xCpC	27	299.719	104.515	2.56805	32.0116	137.834	data
CpA_CpC_Track128	CpA_2xCpC	28	298.227	105.623	1.85872	33.8703	323.385	data
CpA_CpC_Track128	CpA_2xCpC	29	289.547	109.997	9.71963	43.5899	333.257	data
CpA_CpC_Track128	CpA_2xCpC	30	292.786	109.107	3.35946	46.9494	164.635	data
CpA_CpC_Track128	CpA_2xCpC	31	300.817	104.262	9.37935	56.3287	148.901	data
CpA_CpC_Track128	CpA_2xCpC	32	301.361	102.885	1.48042	57.8092	111.536	data
CpA_CpC_Track128	CpA_2xCpC	33	302.234	101.892	1.32271	59.1319	131.324	data
CpA_CpC_Track128	CpA_2xCpC	34	303.765	103.451	2.18508	61.3169	225.51	data
CpA_CpC_Track128	CpA_2xCpC	35	303.011	102.64	1.10729	62.4242	47.0791	data
CpA_CpC_Track128	CpA_2xCpC	36	303.578	103.566	1.08594	63.5102	238.524	data
CpA_CpC_Track128	CpA_2xCpC	37	304.34	105.658	2.2268	65.737	250.008	data
CpA_CpC_Track128	CpA_2xCpC	38	303.966	102.542	3.13871	68.8757	83.1555	data
CpA_CpC_Track128	CpA_2xCpC	39	305.118	101.583	1.49944	70.3751	140.254	data
CpA_CpC_Track128	CpA_2xCpC	40	303.87	102.765	1.71894	72.0941	316.583	data
CpA_CpC_Track128	CpA_2xCpC	41	301.497	104.052	2.69962	74.7937	331.522	data
CpA_CpC_Track128	CpA_2xCpC	42	302.815	101.759	2.64504	77.4387	119.889	data
CpA_CpC_Track128	CpA_2xCpC	43	302.495	101.984	0.39121	77.8299	324.902	data
CpA_CpC_Track128	CpA_2xCpC	44	300.017	104.911	3.83552	81.6654	310.246	data
CpA_CpC_Track128	CpA_2xCpC	45	302.076	104.658	2.07489	83.7403	172.995	data
CpA_CpC_Track128	CpA_2xCpC	46	299.369	107.632	4.02179	87.7621	312.318	data
CpA_CpC_Track128	CpA_2xCpC	47	297.292	106.883	2.20784	89.97	19.8382	data
CpA_CpC_Track128	CpA_2xCpC	48	298.704	107.573	1.57143	91.5414	206.039	data
CpA_CpC_Track128	CpA_2xCpC	49	300.094	105.322	2.64549	94.1869	121.689	data
CpA_CpC_Track128	CpA_2xCpC	50	304.586	101.28	6.04248	100.229	138.024	data
CpA_CpC_Track128	CpA_2xCpC	51	299.885	103.618	5.24942	105.479	333.562	data
CpA_CpC_Track128	CpA_2xCpC	52	303.704	101.88	4.1952	109.674	155.53	data
CpA_CpC_Track128	CpA_2xCpC	53	303.298	101.291	0.714578	110.389	55.4324	data
CpA_CpC_Track128	CpA_2xCpC	54	302.229	103.148	2.14258	112.531	299.949	data
CpA_CpC_Track128	CpA_2xCpC	55	302.159	104.038	0.893023	113.424	274.466	data
CpA_CpC_Track128	CpA_2xCpC	56	302.475	104.412	0.489251	113.913	229.768	data
CpA_CpC_Track128	CpA_2xCpC	57	301.212	105.99	2.02105	115.934	308.667	data
CpA_CpC_Track128	CpA_2xCpC	58	302.065	105.2	1.16197	117.096	137.217	data
CpA_CpC_Track128	CpA_2xCpC	59	301.452	103.306	1.99136	119.088	72.0664	data
CpA_CpC_Track128	CpA_2xCpC	60	305.841	101.513	4.7412	123.829	157.785	data
CpA_CpC_Track129	CpA_2xCpC	20	23.4503	8.52759	2.6789	2.6789	3.5968	data
CpA_CpC_Track129	CpA_2xCpC	21	23.8858	8.45728	0.441136	3.12004	170.828	data
CpA_CpC_Track129	CpA_2xCpC	22	24.0061	8.19147	0.29178	3.41182	114.359	data
CpA_CpC_Track129	CpA_2xCpC	23	25.2181	9.72157	1.95194	5.36375	231.618	data
CpA_CpC_Track129	CpA_2xCpC	24	24.0939	9.13677	1.26718	6.63094	27.484	data
CpA_CpC_Track129	CpA_2xCpC	25	24.0026	9.43116	0.30823	6.93917	287.23	data
CpA_CpC_Track129	CpA_2xCpC	26	23.4818	8.49671	1.0698	8.00897	60.8665	data
CpA_CpC_Track129	CpA_2xCpC	27	23.1982	8.42347	0.292899	8.30187	14.4808	data
CpA_CpC_Track129	CpA_2xCpC	28	22.7408	8.19517	0.511229	8.81309	26.5235	data
CpA_CpC_Track129	CpA_2xCpC	29	23.4154	8.48332	0.733585	9.54668	203.128	data
CpA_CpC_Track129	CpA_2xCpC	30	25.0384	8.52223	1.62349	11.1702	181.373	data
CpA_CpC_Track129	CpA_2xCpC	31	24.2124	8.94613	0.928434	12.0986	332.834	data
CpA_CpC_Track129	CpA_2xCpC	32	24.3819	9.58912	0.664965	12.7636	255.229	data
CpA_CpC_Track129	CpA_2xCpC	33	24.0097	8.84012	0.836379	13.6	63.576	data
CpA_CpC_Track129	CpA_2xCpC	34	23.6726	9.50201	0.742789	14.3427	296.989	data
CpA_CpC_Track129	CpA_2xCpC	35	24.0412	9.33326	0.405333	14.7481	155.397	data
CpA_CpC_Track129	CpA_2xCpC	36	23.7867	9.14658	0.315597	15.0637	36.2639	data
CpA_CpC_Track129	CpA_2xCpC	37	24.5636	10.6489	1.69128	16.7549	242.656	data
CpA_CpC_Track129	CpA_2xCpC	38	24.0743	9.19391	1.53502	18.29	71.4146	data
CpA_CpC_Track129	CpA_2xCpC	39	24.4076	8.78722	0.525806	18.8158	129.335	data
CpA_CpC_Track129	CpA_2xCpC	40	24.0128	9.73751	1.02903	19.8448	292.56	data
CpA_CpC_Track129	CpA_2xCpC	41	25.7673	9.14155	1.85294	21.6977	161.239	data
CpA_CpC_Track129	CpA_2xCpC	42	25.1908	8.3592	0.971826	22.6696	53.6135	data
CpA_CpC_Track129	CpA_2xCpC	43	24.344	8.75001	0.932639	23.6022	335.226	data
CpA_CpC_Track129	CpA_2xCpC	44	25.7834	10.6086	2.35077	25.953	232.243	data
CpA_CpC_Track129	CpA_2xCpC	45	25.6148	8.94972	1.66739	27.6204	84.1967	data
CpA_CpC_Track129	CpA_2xCpC	46	25.2821	8.86545	0.343232	27.9636	14.2135	data
CpA_CpC_Track129	CpA_2xCpC	47	26.1083	10.103	1.48799	29.4516	236.273	data
CpA_CpC_Track129	CpA_2xCpC	48	26.0336	8.25825	1.84626	31.2979	87.6811	data
CpA_CpC_Track129	CpA_2xCpC	49	26.8622	8.54081	0.87544	32.1733	198.831	data
CpA_CpC_Track129	CpA_2xCpC	50	26.1146	7.85066	1.01744	33.1907	42.7128	data
CpA_CpC_Track129	CpA_2xCpC	51	27.3023	8.76016	1.49592	34.6867	217.444	data
CpA_CpC_Track129	CpA_2xCpC	52	28.1368	8.24155	0.982535	35.6692	148.141	data
CpA_CpC_Track129	CpA_2xCpC	53	27.1576	9.28957	1.43431	37.1035	313.057	data
CpA_CpC_Track129	CpA_2xCpC	54	27.9368	9.44595	0.794785	37.8983	191.348	data
CpA_CpC_Track129	CpA_2xCpC	55	28.2844	9.29679	0.378287	38.2766	156.777	data
CpA_CpC_Track129	CpA_2xCpC	56	28.8315	9.41463	0.559588	38.8362	192.157	data
CpA_CpC_Track129	CpA_2xCpC	57	28.8359	8.93947	0.475185	39.3113	90.5372	data
CpA_CpC_Track129	CpA_2xCpC	58	28.5885	9.89563	0.987653	40.299	284.508	data
CpA_CpC_Track129	CpA_2xCpC	59	27.6877	8.47389	1.68308	41.9821	57.6423	data
CpA_CpC_Track129	CpA_2xCpC	60	27.7945	7.61847	0.862057	42.8441	97.1163	data
CpA_CpC_Track13	CpA_2xCpC	43	367.115	205.713	1.84892	1.84892	208.324	data
CpA_CpC_Track13	CpA_2xCpC	44	366.86	204.369	1.36745	3.21637	79.2681	data
CpA_CpC_Track13	CpA_2xCpC	45	367.559	205.649	1.45776	4.67414	241.373	data
CpA_CpC_Track13	CpA_2xCpC	46	367.268	204.836	0.863244	5.53738	70.2954	data
CpA_CpC_Track13	CpA_2xCpC	47	366.198	205.463	1.24013	6.77751	329.649	data
CpA_CpC_Track13	CpA_2xCpC	48	366.39	205.413	0.199113	6.97662	165.534	data
CpA_CpC_Track13	CpA_2xCpC	49	366.583	205.363	0.199113	7.17573	165.534	data
CpA_CpC_Track13	CpA_2xCpC	50	366.168	204.531	0.930517	8.10625	63.5049	data
CpA_CpC_Track13	CpA_2xCpC	51	365.859	204.975	0.541772	8.64802	304.841	data
CpA_CpC_Track13	CpA_2xCpC	52	367.832	206.543	2.52045	11.1685	218.457	data
CpA_CpC_Track130	CpA_2xCpC	20	134.08	8.52759	7.21636	7.21636	1.33447	data
CpA_CpC_Track130	CpA_2xCpC	21	138.955	8.35953	4.87859	12.095	178.026	data
CpA_CpC_Track130	CpA_2xCpC	22	134.951	8.19147	4.00783	16.1028	2.40329	data
CpA_CpC_Track130	CpA_2xCpC	23	131.536	8.02341	3.41889	19.5217	2.81759	data
CpA_CpC_Track130	CpA_2xCpC	24	127.097	13.4506	7.01142	26.5331	309.281	data
CpA_CpC_Track130	CpA_2xCpC	25	127.381	13.3652	0.296708	26.8298	163.274	data
CpA_CpC_Track130	CpA_2xCpC	26	127.459	11.3023	2.0644	28.8942	92.1537	data
CpA_CpC_Track130	CpA_2xCpC	27	139.53	9.43533	12.2146	41.1088	171.208	data
CpA_CpC_Track130	CpA_2xCpC	28	139.111	8.9528	0.639052	41.7478	49.0315	data
CpA_CpC_Track130	CpA_2xCpC	29	139.324	8.84864	0.236908	41.9847	153.918	data
CpA_CpC_Track130	CpA_2xCpC	30	136.716	7.71656	2.84293	44.8277	23.4664	data
CpA_CpC_Track130	CpA_2xCpC	31	138.967	9.41802	2.8216	47.6492	217.086	data
CpA_CpC_Track130	CpA_2xCpC	32	139.928	8.00572	1.70824	49.3575	124.233	data
CpA_CpC_Track130	CpA_2xCpC	33	127.851	7.21237	12.1025	61.46	3.75858	data
CpA_CpC_Track130	CpA_2xCpC	34	130.031	7.04431	2.18568	63.6456	175.59	data
CpA_CpC_Track130	CpA_2xCpC	35	130.41	9.55332	2.53749	66.1831	261.406	data
CpA_CpC_Track130	CpA_2xCpC	36	128.806	6.70819	3.26618	69.4493	60.585	data
CpA_CpC_Track130	CpA_2xCpC	37	128.512	6.54013	0.338618	69.7879	29.7564	data
CpA_CpC_Track130	CpA_2xCpC	38	128.642	6.37207	0.212986	70.0009	127.902	data
CpA_CpC_Track130	CpA_2xCpC	39	127.941	6.22122	0.717866	70.7188	12.1306	data
CpA_CpC_Track130	CpA_2xCpC	40	130.271	6.03595	2.33789	73.0567	175.455	data
CpA_CpC_Track130	CpA_2xCpC	41	129.435	5.86789	0.853268	73.9099	11.3593	data
CpA_CpC_Track130	CpA_2xCpC	42	127.322	9.5589	4.25275	78.1627	299.783	data
CpA_CpC_Track131	CpA_2xCpC	20	265.482	257.478	2.22055	2.22055	307.924	data
CpA_CpC_Track131	CpA_2xCpC	21	264.789	262.032	4.60646	6.82701	278.65	data
CpA_CpC_Track131	CpA_2xCpC	22	265.252	259.55	2.52497	9.35198	100.575	data
CpA_CpC_Track131	CpA_2xCpC	23	264.774	267.4	7.86451	17.2165	273.489	data
CpA_CpC_Track131	CpA_2xCpC	24	265.816	269.656	2.48542	19.7019	245.199	data
CpA_CpC_Track131	CpA_2xCpC	25	264.452	262.56	7.22538	26.9273	79.1175	data
CpA_CpC_Track131	CpA_2xCpC	26	264.624	266.722	4.16476	31.0921	267.634	data
CpA_CpC_Track131	CpA_2xCpC	27	264.775	268.106	1.39224	32.4843	263.773	data
CpA_CpC_Track131	CpA_2xCpC	28	265.97	266.484	2.0147	34.499	126.387	data
CpA_CpC_Track131	CpA_2xCpC	29	264.656	270.266	4.00391	38.5029	289.167	data
CpA_CpC_Track131	CpA_2xCpC	30	264.515	270.685	0.44284	38.9457	288.57	data
CpA_CpC_Track131	CpA_2xCpC	31	265.393	270.917	0.908294	39.854	194.748	data
CpA_CpC_Track131	CpA_2xCpC	32	265.25	270.893	0.144603	39.9986	9.46147	data
CpA_CpC_Track131	CpA_2xCpC	33	265.913	271.402	0.835719	40.8344	217.507	data
CpA_CpC_Track131	CpA_2xCpC	34	265.617	270.305	1.13643	41.9708	74.8616	data
CpA_CpC_Track132	CpA_2xCpC	21	104.992	329.423	0.52785	0.52785	70.4364	data
CpA_CpC_Track132	CpA_2xCpC	22	104.73	328.161	1.28931	1.81716	78.233	data
CpA_CpC_Track132	CpA_2xCpC	23	103.493	328.253	1.24014	3.0573	355.749	data
CpA_CpC_Track132	CpA_2xCpC	24	104.799	328.955	1.48308	4.54038	208.23	data
CpA_CpC_Track132	CpA_2xCpC	25	103.57	327.885	1.63024	6.17061	41.0207	data
CpA_CpC_Track132	CpA_2xCpC	26	104.208	330.233	2.43374	8.60436	254.779	data
CpA_CpC_Track132	CpA_2xCpC	27	104.098	330.884	0.66034	9.2647	279.622	data
CpA_CpC_Track132	CpA_2xCpC	28	104.928	331.769	1.21347	10.4782	226.832	data
CpA_CpC_Track132	CpA_2xCpC	29	104.82	329.843	1.92923	12.4074	86.7677	data
CpA_CpC_Track132	CpA_2xCpC	30	106.038	330.35	1.32012	13.7275	202.586	data
CpA_CpC_Track132	CpA_2xCpC	31	106.329	331.453	1.14061	14.8681	255.214	data
CpA_CpC_Track132	CpA_2xCpC	32	106.595	332.277	0.866192	15.7343	252.139	data
CpA_CpC_Track132	CpA_2xCpC	33	105.743	329.466	2.93751	18.6718	73.1442	data
CpA_CpC_Track132	CpA_2xCpC	34	106.553	329.315	0.823595	19.4954	169.425	data
CpA_CpC_Track132	CpA_2xCpC	35	104.074	327.43	3.11431	22.6097	37.2523	data
CpA_CpC_Track132	CpA_2xCpC	36	107.628	332.559	6.24026	28.85	235.279	data
CpA_CpC_Track132	CpA_2xCpC	37	104.649	330.126	3.84601	32.696	39.2321	data
CpA_CpC_Track132	CpA_2xCpC	38	105.854	328.767	1.81665	34.5127	131.557	data
CpA_CpC_Track132	CpA_2xCpC	39	105.658	329.461	0.721686	35.2343	285.802	data
CpA_CpC_Track132	CpA_2xCpC	40	106.566	330.949	1.74301	36.9774	238.588	data
CpA_CpC_Track132	CpA_2xCpC	41	106.715	330.702	0.287797	37.2652	121.017	data
CpA_CpC_Track132	CpA_2xCpC	42	106.575	329.844	0.86947	38.1346	80.7368	data
CpA_CpC_Track132	CpA_2xCpC	43	106.766	330.099	0.318267	38.4529	233.154	data
CpA_CpC_Track132	CpA_2xCpC	44	105.349	328.284	2.30241	40.7553	52.0274	data
CpA_CpC_Track132	CpA_2xCpC	45	106.721	328.75	1.44951	42.2048	198.762	data
CpA_CpC_Track132	CpA_2xCpC	46	107.273	329.564	0.983218	43.188	235.848	data
CpA_CpC_Track132	CpA_2xCpC	47	107.171	328.233	1.33459	44.5226	85.6098	data
CpA_CpC_Track132	CpA_2xCpC	48	106.108	325.643	2.79924	47.3219	67.6822	data
CpA_CpC_Track132	CpA_2xCpC	49	106.545	326.546	1.00267	48.3245	244.204	data
CpA_CpC_Track132	CpA_2xCpC	50	106.007	328.633	2.15454	50.4791	284.441	data
CpA_CpC_Track132	CpA_2xCpC	51	107.642	327.478	2.00177	52.4808	144.778	data
CpA_CpC_Track132	CpA_2xCpC	52	107.856	326.389	1.11011	53.5909	101.073	data
CpA_CpC_Track132	CpA_2xCpC	53	109.513	327.51	2.00124	55.5922	214.085	data
CpA_CpC_Track132	CpA_2xCpC	54	109.271	327.201	0.39256	55.9847	52.0026	data
CpA_CpC_Track132	CpA_2xCpC	55	108.578	326.401	1.05878	57.0435	49.0741	data
CpA_CpC_Track132	CpA_2xCpC	56	108.826	326.099	0.390753	57.4343	129.399	data
CpA_CpC_Track132	CpA_2xCpC	57	109.326	326.995	1.02613	58.4604	240.843	data
CpA_CpC_Track132	CpA_2xCpC	58	108.815	326.192	0.951527	59.4119	57.5246	data
CpA_CpC_Track132	CpA_2xCpC	59	110.221	327.119	1.68393	61.0959	213.391	data
CpA_CpC_Track132	CpA_2xCpC	60	110.2	326.169	0.950344	62.0462	88.7139	data
CpA_CpC_Track133	CpA_2xCpC	23	386.549	297.2	2.88676	2.88676	49.8732	data
CpA_CpC_Track133	CpA_2xCpC	24	387.45	298.654	1.71028	4.59704	238.238	data
CpA_CpC_Track133	CpA_2xCpC	25	386.465	297	1.92507	6.52211	59.2384	data
CpA_CpC_Track133	CpA_2xCpC	26	387.499	298.068	1.48636	8.00847	225.932	data
CpA_CpC_Track133	CpA_2xCpC	27	388.331	298.831	1.12933	9.1378	222.516	data
CpA_CpC_Track133	CpA_2xCpC	28	386.668	298.06	1.83361	10.9714	24.8872	data
CpA_CpC_Track133	CpA_2xCpC	29	388.227	298.144	1.56165	12.5331	183.113	data
CpA_CpC_Track133	CpA_2xCpC	30	386.65	298.149	1.57679	14.1098	359.824	data
CpA_CpC_Track133	CpA_2xCpC	31	388.147	298.175	1.49714	15.607	180.987	data
CpA_CpC_Track133	CpA_2xCpC	32	387.261	297.962	0.911487	16.5185	13.5261	data
CpA_CpC_Track133	CpA_2xCpC	33	387.91	297.511	0.790473	17.3089	145.221	data
CpA_CpC_Track133	CpA_2xCpC	34	386.212	297.187	1.72902	19.038	10.7869	data
CpA_CpC_Track133	CpA_2xCpC	35	389.073	298.544	3.16602	22.204	205.373	data
CpA_CpC_Track133	CpA_2xCpC	36	388.954	298.252	0.314804	22.5188	67.8514	data
CpA_CpC_Track133	CpA_2xCpC	37	388.276	299.189	1.15626	23.6751	305.91	data
CpA_CpC_Track133	CpA_2xCpC	38	387.531	295.894	3.37764	27.0527	77.2635	data
CpA_CpC_Track133	CpA_2xCpC	39	386.532	296.889	1.41011	28.4628	315.116	data
CpA_CpC_Track133	CpA_2xCpC	40	388.093	295.935	1.82984	30.2926	148.559	data
CpA_CpC_Track133	CpA_2xCpC	41	387.84	295.599	0.420844	30.7135	53.0455	data
CpA_CpC_Track133	CpA_2xCpC	42	388.132	295.854	0.387798	31.1013	221.216	data
CpA_CpC_Track133	CpA_2xCpC	43	388.956	297.166	1.54959	32.6509	237.861	data
CpA_CpC_Track133	CpA_2xCpC	44	388.099	296.43	1.12999	33.7809	40.6904	data
CpA_CpC_Track133	CpA_2xCpC	45	388.622	297.94	1.59871	35.3796	250.911	data
CpA_CpC_Track133	CpA_2xCpC	46	387.38	290.73	7.31703	42.6966	80.2257	data
CpA_CpC_Track133	CpA_2xCpC	47	387.618	293.307	2.58854	45.2851	264.728	data
CpA_CpC_Track133	CpA_2xCpC	48	388.118	297.703	4.42427	49.7094	263.514	data
CpA_CpC_Track133	CpA_2xCpC	49	387.24	296.5	1.48903	51.1984	53.9004	data
CpA_CpC_Track133	CpA_2xCpC	50	386.616	294.673	1.93116	53.1296	71.1225	data
CpA_CpC_Track133	CpA_2xCpC	51	386.98	295.397	0.810984	53.9406	243.293	data
CpA_CpC_Track133	CpA_2xCpC	52	387.826	295.501	0.852644	54.7932	186.984	data
CpA_CpC_Track133	CpA_2xCpC	53	386.829	294.879	1.17485	55.9681	31.9522	data
CpA_CpC_Track133	CpA_2xCpC	54	389.115	293.637	2.60134	58.5694	151.488	data
CpA_CpC_Track133	CpA_2xCpC	55	389.127	293.652	0.0186777	58.5881	231.708	data
CpA_CpC_Track133	CpA_2xCpC	56	389.46	293.148	0.604065	59.1922	123.52	data
CpA_CpC_Track133	CpA_2xCpC	57	389.487	293.287	0.140907	59.3331	259.261	data
CpA_CpC_Track133	CpA_2xCpC	58	390.914	296.007	3.07201	62.4051	242.307	data
CpA_CpC_Track133	CpA_2xCpC	59	389.124	293.756	2.87622	65.2813	51.5046	data
CpA_CpC_Track133	CpA_2xCpC	60	389.238	294.049	0.3149	65.5962	248.74	data
CpA_CpC_Track134	CpA_2xCpC	24	222.829	67.3509	1.21644	1.21644	325.593	data
CpA_CpC_Track134	CpA_2xCpC	25	224.754	67.7687	1.97026	3.1867	192.24	data
CpA_CpC_Track134	CpA_2xCpC	26	221.333	66.9963	3.50767	6.69437	12.7203	data
CpA_CpC_Track134	CpA_2xCpC	27	221.61	67.7817	0.832951	7.52732	250.556	data
CpA_CpC_Track134	CpA_2xCpC	28	221.237	66.453	1.38007	8.9074	74.3255	data
CpA_CpC_Track134	CpA_2xCpC	29	221.797	67.0839	0.843568	9.75096	228.412	data
CpA_CpC_Track134	CpA_2xCpC	30	222.846	67.5686	1.15605	10.907	204.787	data
CpA_CpC_Track134	CpA_2xCpC	31	225.534	69.2622	3.17676	14.0838	212.218	data
CpA_CpC_Track134	CpA_2xCpC	32	226	68.9618	0.554195	14.638	147.171	data
CpA_CpC_Track134	CpA_2xCpC	33	225.104	67.6563	1.58322	16.2212	55.5432	data
CpA_CpC_Track134	CpA_2xCpC	34	225.293	67.4957	0.248352	16.4695	139.697	data
CpA_CpC_Track134	CpA_2xCpC	35	224.679	67.4319	0.617629	17.0872	5.93334	data
CpA_CpC_Track134	CpA_2xCpC	36	226.412	68.3596	1.96565	19.0528	208.162	data
CpA_CpC_Track134	CpA_2xCpC	37	225.343	67.1249	1.6333	20.6861	49.1074	data
CpA_CpC_Track134	CpA_2xCpC	38	224.913	66.6875	0.612991	21.2991	45.5291	data
CpA_CpC_Track134	CpA_2xCpC	39	224.341	67.9858	1.41907	22.7182	293.808	data
CpA_CpC_Track134	CpA_2xCpC	40	225.563	67.7334	1.24834	23.9665	168.336	data
CpA_CpC_Track135	CpA_2xCpC	24	110.843	237.432	2.87943	2.87943	224.897	data
CpA_CpC_Track135	CpA_2xCpC	25	109.159	236.565	1.89368	4.7731	27.2264	data
CpA_CpC_Track135	CpA_2xCpC	26	109.383	237.154	0.630145	5.40325	249.246	data
CpA_CpC_Track135	CpA_2xCpC	27	110.143	236.398	1.07214	6.47539	135.165	data
CpA_CpC_Track135	CpA_2xCpC	28	113.489	236.196	3.35274	9.82813	176.539	data
CpA_CpC_Track135	CpA_2xCpC	29	109.674	239.914	5.32751	15.1556	315.747	data
CpA_CpC_Track135	CpA_2xCpC	30	109.738	238.449	1.46603	16.6217	92.5137	data
CpA_CpC_Track135	CpA_2xCpC	31	113.401	235.056	4.99337	21.615	137.198	data
CpA_CpC_Track135	CpA_2xCpC	32	114.523	234.588	1.21552	22.8306	157.348	data
CpA_CpC_Track135	CpA_2xCpC	33	113.966	237.241	2.71055	25.5411	281.869	data
CpA_CpC_Track135	CpA_2xCpC	34	112.64	238.708	1.97736	27.5185	312.084	data
CpA_CpC_Track136	CpA_2xCpC	2	272.492	9.39717	1.06286	1.06286	170.903	data
CpA_CpC_Track136	CpA_2xCpC	3	270.054	9.2291	2.44403	3.50689	3.94332	data
CpA_CpC_Track136	CpA_2xCpC	4	270.96	10.9418	1.93743	5.44432	242.127	data
CpA_CpC_Track136	CpA_2xCpC	5	271.322	11.3813	0.569384	6.0137	230.523	data
CpA_CpC_Track136	CpA_2xCpC	6	268.785	9.83949	2.96849	8.98219	31.2904	data
CpA_CpC_Track136	CpA_2xCpC	7	268.956	9.55766	0.329608	9.3118	121.234	data
CpA_CpC_Track136	CpA_2xCpC	8	267.714	9.87392	1.28182	10.5936	345.716	data
CpA_CpC_Track136	CpA_2xCpC	9	268.414	10.6021	1.0105	11.6041	226.103	data
CpA_CpC_Track136	CpA_2xCpC	10	268.46	11.6714	1.07031	12.6744	267.549	data
CpA_CpC_Track136	CpA_2xCpC	11	268.279	10.8269	0.86383	13.5383	77.8708	data
CpA_CpC_Track136	CpA_2xCpC	12	267.453	9.8952	1.24459	14.7829	48.466	data
CpA_CpC_Track136	CpA_2xCpC	13	267.329	10.897	1.00944	15.7923	277.079	data
CpA_CpC_Track136	CpA_2xCpC	14	268.191	12.0706	1.45614	17.2484	233.709	data
CpA_CpC_Track136	CpA_2xCpC	15	267.193	11.4766	1.16156	18.41	30.7571	data
CpA_CpC_Track136	CpA_2xCpC	16	266.717	11.0514	0.637767	19.0478	41.8108	data
CpA_CpC_Track136	CpA_2xCpC	17	265.902	10.7003	0.887655	19.9354	23.3034	data
CpA_CpC_Track136	CpA_2xCpC	18	266.452	12.5176	1.89889	21.8343	253.15	data
CpA_CpC_Track136	CpA_2xCpC	19	265.321	11.026	1.87213	23.7064	52.8211	data
CpA_CpC_Track136	CpA_2xCpC	20	265.136	12.1439	1.13315	24.8396	279.408	data
CpA_CpC_Track136	CpA_2xCpC	21	265.754	12.2214	0.623407	25.463	187.136	data
CpA_CpC_Track136	CpA_2xCpC	22	265.385	12.7134	0.615451	26.0784	306.916	data
CpA_CpC_Track136	CpA_2xCpC	23	266.484	12.9114	1.11735	27.1958	190.204	data
CpA_CpC_Track136	CpA_2xCpC	24	264.106	10.6408	3.28817	30.4839	43.6728	data
CpA_CpC_Track136	CpA_2xCpC	25	266.223	13.3581	3.44435	33.9283	232.086	data
CpA_CpC_Track136	CpA_2xCpC	26	265.181	11.1961	2.39971	36.328	64.2824	data
CpA_CpC_Track136	CpA_2xCpC	27	266.641	10.7245	1.53369	37.8617	162.089	data
CpA_CpC_Track136	CpA_2xCpC	28	262.792	11.7347	3.97946	41.8412	345.293	data
CpA_CpC_Track136	CpA_2xCpC	29	264.799	10.7881	2.21944	44.0606	154.754	data
CpA_CpC_Track136	CpA_2xCpC	30	266.029	10.6926	1.23384	45.2944	175.559	data
CpA_CpC_Track136	CpA_2xCpC	31	266.672	12.0314	1.48495	46.7794	244.362	data
CpA_CpC_Track136	CpA_2xCpC	32	265.85	11.8421	0.843447	47.6228	12.9646	data
CpA_CpC_Track136	CpA_2xCpC	33	267.052	12.5404	1.39046	49.0133	210.144	data
CpA_CpC_Track136	CpA_2xCpC	34	265.407	12.1035	1.70243	50.7157	14.8701	data
CpA_CpC_Track136	CpA_2xCpC	35	266.312	10.3862	1.94151	52.6572	117.806	data
CpA_CpC_Track136	CpA_2xCpC	36	266.825	11.6234	1.33919	53.9964	247.499	data
CpA_CpC_Track136	CpA_2xCpC	37	268.057	10.158	1.91438	55.9108	130.052	data
CpA_CpC_Track136	CpA_2xCpC	38	265.379	12.0693	3.28978	59.2006	324.481	data
CpA_CpC_Track136	CpA_2xCpC	39	267.194	12.6133	1.89508	61.0957	196.682	data
CpA_CpC_Track136	CpA_2xCpC	40	265.393	11.3229	2.21558	63.3113	35.6209	data
CpA_CpC_Track136	CpA_2xCpC	41	266.244	11.1385	0.870284	64.1815	167.767	data
CpA_CpC_Track136	CpA_2xCpC	42	266.276	11.8407	0.702941	64.8845	267.359	data
CpA_CpC_Track136	CpA_2xCpC	43	266.277	11.7167	0.123986	65.0085	90.3682	data
CpA_CpC_Track136	CpA_2xCpC	44	267.682	12.5896	1.65391	66.6624	211.854	data
CpA_CpC_Track136	CpA_2xCpC	45	266.346	10.413	2.55413	69.2165	58.4505	data
CpA_CpC_Track136	CpA_2xCpC	46	265.72	10.8625	0.770402	69.9869	324.304	data
CpA_CpC_Track136	CpA_2xCpC	47	266.537	10.5036	0.892687	70.8796	156.292	data
CpA_CpC_Track136	CpA_2xCpC	48	267.551	9.96831	1.14619	72.0258	152.161	data
CpA_CpC_Track136	CpA_2xCpC	49	266.832	8.99973	1.20605	73.2318	53.4271	data
CpA_CpC_Track136	CpA_2xCpC	50	267.632	10.4936	1.69457	74.9264	241.828	data
CpA_CpC_Track136	CpA_2xCpC	51	267.72	9.62576	0.872244	75.7987	95.789	data
CpA_CpC_Track136	CpA_2xCpC	52	266.573	9.14338	1.24423	77.0429	22.8114	data
CpA_CpC_Track136	CpA_2xCpC	53	266.562	9.88166	0.738362	77.7812	270.838	data
CpA_CpC_Track136	CpA_2xCpC	54	268.473	10.7265	2.08861	79.8699	203.861	data
CpA_CpC_Track136	CpA_2xCpC	55	268.201	10.0714	0.709381	80.5792	67.4514	data
CpA_CpC_Track136	CpA_2xCpC	56	269.825	11.202	1.97953	82.5588	214.832	data
CpA_CpC_Track136	CpA_2xCpC	57	271.438	10.5595	1.73602	84.2948	158.279	data
CpA_CpC_Track136	CpA_2xCpC	58	268.108	9.70022	3.43929	87.7341	14.4688	data
CpA_CpC_Track136	CpA_2xCpC	59	268.569	9.60548	0.470573	88.2047	168.386	data
CpA_CpC_Track136	CpA_2xCpC	60	269.297	9.5956	0.727814	88.9325	179.222	data
CpA_CpC_Track137	CpA_2xCpC	25	124.049	304.896	3.10461	3.10461	299.428	data
CpA_CpC_Track137	CpA_2xCpC	26	122.431	301.512	3.75117	6.85578	64.4456	data
CpA_CpC_Track137	CpA_2xCpC	27	123.001	302.946	1.54353	8.39931	248.327	data
CpA_CpC_Track137	CpA_2xCpC	28	123.44	303.165	0.49116	8.89047	206.427	data
CpA_CpC_Track137	CpA_2xCpC	29	122.136	301.835	1.86264	10.7531	45.5385	data
CpA_CpC_Track137	CpA_2xCpC	30	123.92	302.847	2.0508	12.8039	209.539	data
CpA_CpC_Track137	CpA_2xCpC	31	122.865	302.408	1.14303	13.9469	22.569	data
CpA_CpC_Track137	CpA_2xCpC	32	123.024	304.248	1.84749	15.7944	265.052	data
CpA_CpC_Track137	CpA_2xCpC	33	124.221	302.955	1.76242	17.5569	132.765	data
CpA_CpC_Track137	CpA_2xCpC	34	124.412	304.987	2.04112	19.598	264.617	data
CpA_CpC_Track137	CpA_2xCpC	35	124.728	304.371	0.692135	20.2901	117.173	data
CpA_CpC_Track137	CpA_2xCpC	36	123.772	302.933	1.72683	22.0169	56.3893	data
CpA_CpC_Track137	CpA_2xCpC	37	124.878	303.676	1.33204	23.349	213.904	data
CpA_CpC_Track137	CpA_2xCpC	38	124.507	303.232	0.578468	23.9274	50.0796	data
CpA_CpC_Track137	CpA_2xCpC	39	125.595	303.482	1.11712	25.0446	192.918	data
CpA_CpC_Track137	CpA_2xCpC	40	124.499	304.455	1.46638	26.5109	318.414	data
CpA_CpC_Track137	CpA_2xCpC	41	126.434	305.321	2.11969	28.6306	204.105	data
CpA_CpC_Track137	CpA_2xCpC	42	126.62	304.863	0.494528	29.1252	112.134	data
CpA_CpC_Track137	CpA_2xCpC	43	125.693	301.564	3.4268	32.552	74.315	data
CpA_CpC_Track137	CpA_2xCpC	44	123.01	300.369	2.937	35.489	23.9918	data
CpA_CpC_Track137	CpA_2xCpC	45	124.655	302.712	2.86301	38.352	234.923	data
CpA_CpC_Track137	CpA_2xCpC	46	124.285	302.11	0.707338	39.0593	58.4355	data
CpA_CpC_Track137	CpA_2xCpC	47	125.146	302.64	1.01064	40.07	211.638	data
CpA_CpC_Track137	CpA_2xCpC	48	124.736	300.824	1.86176	41.9317	77.287	data
CpA_CpC_Track137	CpA_2xCpC	49	126.586	302.249	2.33562	44.2673	217.607	data
CpA_CpC_Track137	CpA_2xCpC	50	125.443	301.844	1.21261	45.4799	19.5148	data
CpA_CpC_Track137	CpA_2xCpC	51	125.725	300.983	0.905564	46.3855	108.094	data
CpA_CpC_Track137	CpA_2xCpC	52	126.247	301.74	0.919265	47.3048	235.359	data
CpA_CpC_Track137	CpA_2xCpC	53	127.194	302.715	1.35988	48.6647	225.855	data
CpA_CpC_Track137	CpA_2xCpC	54	129.213	303.825	2.30337	50.968	208.798	data
CpA_CpC_Track137	CpA_2xCpC	55	126.556	303.098	2.75474	53.7228	15.3092	data
CpA_CpC_Track137	CpA_2xCpC	56	127.837	303.472	1.33477	55.0575	196.306	data
CpA_CpC_Track137	CpA_2xCpC	57	128.061	301.937	1.55126	56.6088	98.292	data
CpA_CpC_Track137	CpA_2xCpC	58	128.418	302.43	0.608007	57.2168	234.05	data
CpA_CpC_Track137	CpA_2xCpC	59	127.902	302.7	0.581553	57.7984	332.341	data
CpA_CpC_Track137	CpA_2xCpC	60	127.932	301.584	1.11593	58.9143	91.5034	data
CpA_CpC_Track138	CpA_2xCpC	25	407.508	375.41	1.47791	1.47791	350.945	data
CpA_CpC_Track138	CpA_2xCpC	26	408.598	374.426	1.46828	2.94619	137.903	data
CpA_CpC_Track138	CpA_2xCpC	27	409.279	375.172	1.01063	3.95682	227.586	data
CpA_CpC_Track138	CpA_2xCpC	28	409.239	376.211	1.04028	4.99709	272.206	data
CpA_CpC_Track138	CpA_2xCpC	29	409.169	375.616	0.599054	5.59615	83.2918	data
CpA_CpC_Track138	CpA_2xCpC	30	408.504	375.7	0.670543	6.26669	352.821	data
CpA_CpC_Track138	CpA_2xCpC	31	410.23	375.132	1.81689	8.08358	161.785	data
CpA_CpC_Track138	CpA_2xCpC	32	411.058	375.695	1.00121	9.08479	214.238	data
CpA_CpC_Track138	CpA_2xCpC	33	410.607	376.096	0.602277	9.68707	318.375	data
CpA_CpC_Track138	CpA_2xCpC	34	410.75	375.857	0.278351	9.96542	120.896	data
CpA_CpC_Track138	CpA_2xCpC	35	410.169	375.461	0.703145	10.6686	34.2374	data
CpA_CpC_Track138	CpA_2xCpC	36	410.917	375.685	0.781078	11.4496	196.653	data
CpA_CpC_Track138	CpA_2xCpC	37	410.085	375.445	0.866524	12.3162	16.0749	data
CpA_CpC_Track138	CpA_2xCpC	38	410.9	374.222	1.46936	13.7855	123.696	data
CpA_CpC_Track138	CpA_2xCpC	39	410.407	375.571	1.4359	15.2214	290.083	data
CpA_CpC_Track138	CpA_2xCpC	40	410.814	374.334	1.30194	16.5234	108.209	data
CpA_CpC_Track138	CpA_2xCpC	41	410.731	374.94	0.611455	17.1348	277.726	data
CpA_CpC_Track138	CpA_2xCpC	42	410.83	375.889	0.954284	18.0891	264.08	data
CpA_CpC_Track138	CpA_2xCpC	43	411.412	375.242	0.870921	18.96	131.957	data
CpA_CpC_Track138	CpA_2xCpC	44	412.121	375.967	1.0146	19.9746	225.668	data
CpA_CpC_Track138	CpA_2xCpC	45	412.253	375.807	0.207626	20.1822	129.434	data
CpA_CpC_Track139	CpA_2xCpC	26	360.558	354.629	3.21068	3.21068	291.021	data
CpA_CpC_Track139	CpA_2xCpC	27	365.359	353.688	4.8925	8.10319	168.913	data
CpA_CpC_Track139	CpA_2xCpC	28	368.539	355.698	3.76217	11.8654	212.302	data
CpA_CpC_Track139	CpA_2xCpC	29	370.581	356.452	2.17665	14.042	200.264	data
CpA_CpC_Track139	CpA_2xCpC	30	374.823	356.155	4.25254	18.2946	175.989	data
CpA_CpC_Track139	CpA_2xCpC	31	367.071	355.313	7.79775	26.0923	6.19521	data
CpA_CpC_Track139	CpA_2xCpC	32	365.871	355.721	1.26747	27.3598	341.249	data
CpA_CpC_Track139	CpA_2xCpC	33	366.148	356.013	0.402825	27.7626	226.527	data
CpA_CpC_Track139	CpA_2xCpC	34	367.059	355.703	0.962377	28.725	161.183	data
CpA_CpC_Track139	CpA_2xCpC	35	365.573	357.704	2.49277	31.2177	306.58	data
CpA_CpC_Track139	CpA_2xCpC	36	370.213	356.906	4.7079	35.9256	170.234	data
CpA_CpC_Track139	CpA_2xCpC	37	366.738	354.111	4.45953	40.3852	38.8104	data
CpA_CpC_Track139	CpA_2xCpC	38	373.287	356.197	6.87308	47.2583	197.67	data
CpA_CpC_Track139	CpA_2xCpC	39	373.663	355.141	1.12057	48.3788	109.586	data
CpA_CpC_Track139	CpA_2xCpC	40	369.557	353.48	4.42902	52.8079	22.0296	data
CpA_CpC_Track139	CpA_2xCpC	41	371.132	354.097	1.6911	54.4989	201.386	data
CpA_CpC_Track139	CpA_2xCpC	42	371.888	354.516	0.865346	55.3643	209.013	data
CpA_CpC_Track139	CpA_2xCpC	43	368.195	354.479	3.69361	59.0579	0.577254	data
CpA_CpC_Track139	CpA_2xCpC	44	367.766	352.459	2.0655	61.1234	78.0087	data
CpA_CpC_Track139	CpA_2xCpC	45	369.027	353.229	1.47746	62.6009	211.411	data
CpA_CpC_Track139	CpA_2xCpC	46	365.049	351.695	4.26296	66.8638	21.0899	data
CpA_CpC_Track139	CpA_2xCpC	47	368.124	351.1	3.13205	69.9959	169.047	data
CpA_CpC_Track139	CpA_2xCpC	48	369.01	353.146	2.2302	72.2261	246.599	data
CpA_CpC_Track139	CpA_2xCpC	49	366.846	352.496	2.26008	74.4862	16.7297	data
CpA_CpC_Track139	CpA_2xCpC	50	367.597	355.086	2.69744	77.1836	253.818	data
CpA_CpC_Track139	CpA_2xCpC	51	367.817	354.396	0.724104	77.9077	107.63	data
CpA_CpC_Track139	CpA_2xCpC	52	368.592	354.806	0.877287	78.785	207.872	data
CpA_CpC_Track139	CpA_2xCpC	53	368.456	355.401	0.610135	79.3951	282.885	data
CpA_CpC_Track139	CpA_2xCpC	54	368.682	356.696	1.3145	80.7096	260.116	data
CpA_CpC_Track139	CpA_2xCpC	55	367.561	356.014	1.31243	82.022	31.3379	data
CpA_CpC_Track139	CpA_2xCpC	56	368.063	353.114	2.94233	84.9644	99.833	data
CpA_CpC_Track139	CpA_2xCpC	57	368.14	352.344	0.774732	85.7391	95.706	data
CpA_CpC_Track139	CpA_2xCpC	58	369.184	353.369	1.46298	87.2021	224.491	data
CpA_CpC_Track139	CpA_2xCpC	59	371.229	351.27	2.92994	90.132	134.26	data
CpA_CpC_Track139	CpA_2xCpC	60	369.874	352.291	1.69654	91.8286	323.023	data
CpA_CpC_Track14	CpA_2xCpC	44	64.1642	163.852	0.789312	0.789312	47.7713	data
CpA_CpC_Track14	CpA_2xCpC	45	63.7875	162.746	1.16859	1.9579	71.195	data
CpA_CpC_Track14	CpA_2xCpC	46	64.7332	162.882	0.955422	2.91333	188.182	data
CpA_CpC_Track14	CpA_2xCpC	47	64.1673	163.49	0.830669	3.744	312.948	data
CpA_CpC_Track14	CpA_2xCpC	48	64.5797	162.806	0.798689	4.54268	121.091	data
CpA_CpC_Track14	CpA_2xCpC	49	64.9922	162.122	0.798689	5.34137	121.091	data
CpA_CpC_Track14	CpA_2xCpC	50	64.6952	162.896	0.829614	6.17099	290.971	data
CpA_CpC_Track14	CpA_2xCpC	51	64.1285	163.381	0.745926	6.91691	319.441	data
CpA_CpC_Track14	CpA_2xCpC	52	64.5749	165.748	2.40778	9.3247	259.316	data
CpA_CpC_Track14	CpA_2xCpC	53	64.3852	164.867	0.901182	10.2259	77.8434	data
CpA_CpC_Track14	CpA_2xCpC	54	64.1954	163.986	0.901182	11.1271	77.8434	data
CpA_CpC_Track14	CpA_2xCpC	55	64.0045	163.685	0.355959	11.483	57.5683	data
CpA_CpC_Track14	CpA_2xCpC	56	63.8498	163.502	0.240008	11.723	49.8803	data
CpA_CpC_Track14	CpA_2xCpC	57	65.9059	162.318	2.37252	14.0956	150.068	data
CpA_CpC_Track14	CpA_2xCpC	58	64.5337	163.939	2.12391	16.2195	310.247	data
CpA_CpC_Track14	CpA_2xCpC	59	64.5419	163.955	0.0182647	16.2377	243.354	data
CpA_CpC_Track14	CpA_2xCpC	60	65.0536	162.693	1.36215	17.5999	112.068	data
CpA_CpC_Track140	CpA_2xCpC	26	354.943	306.027	0.395969	0.395969	7.62001	data
CpA_CpC_Track140	CpA_2xCpC	27	354.178	306.853	1.12519	1.52116	312.822	data
CpA_CpC_Track140	CpA_2xCpC	28	353.327	307.376	0.999521	2.52068	328.429	data
CpA_CpC_Track140	CpA_2xCpC	29	353.503	306.372	1.01935	3.54004	99.9328	data
CpA_CpC_Track140	CpA_2xCpC	30	353.783	306.705	0.434722	3.97476	229.936	data
CpA_CpC_Track140	CpA_2xCpC	31	355.1	305.146	2.04115	6.01591	130.212	data
CpA_CpC_Track140	CpA_2xCpC	32	355.657	307.087	2.01981	8.03572	253.994	data
CpA_CpC_Track140	CpA_2xCpC	33	354.205	305.745	1.97777	10.0135	42.7563	data
CpA_CpC_Track140	CpA_2xCpC	34	355.983	308.533	3.3071	13.3206	237.476	data
CpA_CpC_Track140	CpA_2xCpC	35	356.331	308.24	0.455252	13.7758	139.863	data
CpA_CpC_Track140	CpA_2xCpC	36	355.666	308.712	0.81601	14.5918	324.635	data
CpA_CpC_Track140	CpA_2xCpC	37	355.651	308.728	0.0220412	14.6139	312.922	data
CpA_CpC_Track140	CpA_2xCpC	38	355.069	308.399	0.668298	15.2822	29.5146	data
CpA_CpC_Track140	CpA_2xCpC	39	355.963	307.981	0.986438	16.2686	154.926	data
CpA_CpC_Track141	CpA_2xCpC	27	407.056	101.47	0.618201	0.618201	221.546	data
CpA_CpC_Track141	CpA_2xCpC	28	407.812	101.879	0.859331	1.47753	208.413	data
CpA_CpC_Track141	CpA_2xCpC	29	406.952	101.759	0.868052	2.34558	7.91064	data
CpA_CpC_Track141	CpA_2xCpC	30	408.203	103.197	1.90572	4.25131	228.97	data
CpA_CpC_Track141	CpA_2xCpC	31	407.744	102.857	0.571404	4.82271	36.4531	data
CpA_CpC_Track141	CpA_2xCpC	32	407.889	102.56	0.330881	5.15359	116.104	data
CpA_CpC_Track141	CpA_2xCpC	33	406.771	101.398	1.61293	6.76652	46.095	data
CpA_CpC_Track141	CpA_2xCpC	34	406.444	101.889	0.589632	7.35615	303.651	data
CpA_CpC_Track141	CpA_2xCpC	35	406.637	100.997	0.912127	8.26828	102.175	data
CpA_CpC_Track141	CpA_2xCpC	36	406.171	100.14	0.975404	9.24368	61.4952	data
CpA_CpC_Track141	CpA_2xCpC	37	408.296	102.8	3.40463	12.6483	231.378	data
CpA_CpC_Track141	CpA_2xCpC	38	408.557	103.326	0.586421	13.2347	243.643	data
CpA_CpC_Track141	CpA_2xCpC	39	408.114	102.15	1.25605	14.4908	69.3445	data
CpA_CpC_Track141	CpA_2xCpC	40	407.783	101.073	1.12651	15.6173	72.9398	data
CpA_CpC_Track141	CpA_2xCpC	41	407.323	101.122	0.46231	16.0796	353.915	data
CpA_CpC_Track141	CpA_2xCpC	42	407.408	100.377	0.750273	16.8299	96.4953	data
CpA_CpC_Track141	CpA_2xCpC	43	407.389	100.456	0.0813056	16.9112	283.634	data
CpA_CpC_Track141	CpA_2xCpC	44	408.295	100.143	0.958527	17.8697	160.966	data
CpA_CpC_Track141	CpA_2xCpC	45	407.66	100.055	0.641506	18.5112	7.8983	data
CpA_CpC_Track141	CpA_2xCpC	46	407.861	100.103	0.206492	18.7177	193.391	data
CpA_CpC_Track141	CpA_2xCpC	47	408.264	100.815	0.81866	19.5364	240.46	data
CpA_CpC_Track141	CpA_2xCpC	48	408.443	99.3642	1.4619	20.9983	97.0109	data
CpA_CpC_Track141	CpA_2xCpC	49	409.082	99.686	0.715377	21.7137	206.729	data
CpA_CpC_Track141	CpA_2xCpC	50	409.511	99.6201	0.434036	22.1477	171.277	data
CpA_CpC_Track141	CpA_2xCpC	51	408.928	98.9395	0.89565	23.0433	49.4611	data
CpA_CpC_Track141	CpA_2xCpC	52	409.407	100.497	1.62928	24.6726	252.921	data
CpA_CpC_Track141	CpA_2xCpC	53	408.798	98.9793	1.63522	26.3078	68.1375	data
CpA_CpC_Track141	CpA_2xCpC	54	409.764	99.9621	1.37779	27.6856	225.505	data
CpA_CpC_Track141	CpA_2xCpC	55	409.171	100.319	0.691848	28.3775	328.897	data
CpA_CpC_Track141	CpA_2xCpC	56	410.454	99.7986	1.38484	29.7623	157.905	data
CpA_CpC_Track141	CpA_2xCpC	57	410.057	98.8656	1.01428	30.7766	66.9037	data
CpA_CpC_Track141	CpA_2xCpC	58	411.106	99.865	1.44939	32.226	223.592	data
CpA_CpC_Track141	CpA_2xCpC	59	409.278	97.7188	2.81905	35.0451	49.5801	data
CpA_CpC_Track141	CpA_2xCpC	60	410.522	98.8336	1.66988	36.7149	221.884	data
CpA_CpC_Track142	CpA_2xCpC	27	66.8355	241.316	2.51121	2.51121	243.14	data
CpA_CpC_Track142	CpA_2xCpC	28	65.9426	239.562	1.96844	4.47965	63.0234	data
CpA_CpC_Track142	CpA_2xCpC	29	67.7476	240.464	2.01799	6.49763	206.56	data
CpA_CpC_Track142	CpA_2xCpC	30	67.2316	240.936	0.699096	7.19673	317.571	data
CpA_CpC_Track142	CpA_2xCpC	31	66.523	240.661	0.75993	7.95666	21.1914	data
CpA_CpC_Track142	CpA_2xCpC	32	67.8494	239.475	1.77923	9.73589	138.201	data
CpA_CpC_Track142	CpA_2xCpC	33	67.3397	236.888	2.63647	12.3724	78.8532	data
CpA_CpC_Track142	CpA_2xCpC	34	66.6326	238.303	1.58123	13.9536	296.563	data
CpA_CpC_Track142	CpA_2xCpC	35	63.9933	237.208	2.85747	16.8111	22.53	data
CpA_CpC_Track142	CpA_2xCpC	36	65.0704	237.455	1.1051	17.9162	192.919	data
CpA_CpC_Track142	CpA_2xCpC	37	67.4224	239.491	3.11071	21.0269	220.879	data
CpA_CpC_Track142	CpA_2xCpC	38	68.0147	239.393	0.600243	21.6271	170.682	data
CpA_CpC_Track142	CpA_2xCpC	39	67.3177	239.195	0.724639	22.3518	15.8742	data
CpA_CpC_Track142	CpA_2xCpC	40	67.8102	238.448	0.894554	23.2463	123.408	data
CpA_CpC_Track142	CpA_2xCpC	41	68.3575	239.217	0.943808	24.1901	234.56	data
CpA_CpC_Track142	CpA_2xCpC	42	69.4352	239.173	1.07863	25.2687	177.619	data
CpA_CpC_Track142	CpA_2xCpC	43	69.1888	239.811	0.684614	25.9534	291.092	data
CpA_CpC_Track142	CpA_2xCpC	44	69.3095	239.326	0.5004	26.4538	103.959	data
CpA_CpC_Track142	CpA_2xCpC	45	69.2293	238.09	1.23794	27.6917	86.2854	data
CpA_CpC_Track142	CpA_2xCpC	46	67.735	237.155	1.76311	29.4548	32.0562	data
CpA_CpC_Track142	CpA_2xCpC	47	67.4861	236.353	0.83968	30.2945	72.7562	data
CpA_CpC_Track142	CpA_2xCpC	48	67.9477	238.452	2.14925	32.4437	257.598	data
CpA_CpC_Track142	CpA_2xCpC	49	67.9133	237.839	0.614216	33.0579	86.7853	data
CpA_CpC_Track142	CpA_2xCpC	50	68.3128	237.563	0.485291	33.5432	145.408	data
CpA_CpC_Track142	CpA_2xCpC	51	68.9803	237.79	0.705124	34.2484	198.797	data
CpA_CpC_Track142	CpA_2xCpC	52	69.5636	238.306	0.778684	35.027	221.49	data
CpA_CpC_Track142	CpA_2xCpC	53	67.6408	236.706	2.5017	37.5287	39.7718	data
CpA_CpC_Track142	CpA_2xCpC	54	68.9765	237.269	1.44981	38.9786	202.879	data
CpA_CpC_Track142	CpA_2xCpC	55	69.6826	235.06	2.31935	41.2979	107.723	data
CpA_CpC_Track142	CpA_2xCpC	56	69.4629	237.105	2.05647	43.3544	276.132	data
CpA_CpC_Track142	CpA_2xCpC	57	70.7554	238.28	1.7467	45.1011	222.27	data
CpA_CpC_Track142	CpA_2xCpC	58	69.3618	236.458	2.29322	47.3943	52.5763	data
CpA_CpC_Track142	CpA_2xCpC	59	71.3071	236.793	1.97377	49.3681	189.745	data
CpA_CpC_Track142	CpA_2xCpC	60	72.2971	237.904	1.48839	50.8565	228.307	data
CpA_CpC_Track143	CpA_2xCpC	27	381.868	34.6423	7.55198	7.55198	258.015	data
CpA_CpC_Track143	CpA_2xCpC	28	378.586	24.5318	10.6299	18.1819	72.015	data
CpA_CpC_Track143	CpA_2xCpC	29	382.54	37.0839	13.1601	31.342	252.516	data
CpA_CpC_Track143	CpA_2xCpC	30	380.287	34.9583	3.0977	34.4397	43.3304	data
CpA_CpC_Track143	CpA_2xCpC	31	381.918	31.1159	4.17433	38.614	113.005	data
CpA_CpC_Track143	CpA_2xCpC	32	382.158	29.5139	1.61995	40.234	98.5273	data
CpA_CpC_Track143	CpA_2xCpC	33	381.447	29.5266	0.711227	40.9452	358.97	data
CpA_CpC_Track143	CpA_2xCpC	34	381.841	25.2543	4.29044	45.2357	95.2722	data
CpA_CpC_Track143	CpA_2xCpC	35	380.614	23.1816	2.40877	47.6444	59.3744	data
CpA_CpC_Track143	CpA_2xCpC	36	380.365	24.1592	1.00875	48.6532	284.273	data
CpA_CpC_Track143	CpA_2xCpC	37	381.045	24.3017	0.69408	49.3473	191.846	data
CpA_CpC_Track143	CpA_2xCpC	38	379.258	22.1214	2.81899	52.1663	50.6623	data
CpA_CpC_Track143	CpA_2xCpC	39	378.652	18.8564	3.32067	55.4869	79.4956	data
CpA_CpC_Track143	CpA_2xCpC	40	380.964	23.2141	4.93302	60.4199	242.054	data
CpA_CpC_Track143	CpA_2xCpC	41	379.555	24.4422	1.86894	62.2889	318.922	data
CpA_CpC_Track143	CpA_2xCpC	42	380.533	24.4883	0.978738	63.2676	182.701	data
CpA_CpC_Track143	CpA_2xCpC	43	381.209	25.6095	1.30933	64.577	238.907	data
CpA_CpC_Track143	CpA_2xCpC	44	382.13	24.8386	1.20063	65.7776	140.05	data
CpA_CpC_Track143	CpA_2xCpC	45	382.887	23.8924	1.21192	66.9895	128.675	data
CpA_CpC_Track144	CpA_2xCpC	27	59.7502	35.3175	0.713287	0.713287	336.061	data
CpA_CpC_Track144	CpA_2xCpC	28	52.2825	37.2359	7.7101	8.42338	345.593	data
CpA_CpC_Track144	CpA_2xCpC	29	58.6907	36.698	6.43066	14.854	175.202	data
CpA_CpC_Track144	CpA_2xCpC	30	48.0106	40.0631	11.1976	26.0517	342.511	data
CpA_CpC_Track144	CpA_2xCpC	31	48.7382	39.305	1.05073	27.1024	133.825	data
CpA_CpC_Track144	CpA_2xCpC	32	47.7382	37.7194	1.87462	28.977	57.7629	data
CpA_CpC_Track144	CpA_2xCpC	33	48.8101	35.857	2.14878	31.1258	119.923	data
CpA_CpC_Track144	CpA_2xCpC	34	48.3403	39.4845	3.65774	34.7835	277.38	data
CpA_CpC_Track144	CpA_2xCpC	35	53.7017	42.6178	6.20984	40.9934	210.303	data
CpA_CpC_Track144	CpA_2xCpC	36	48.8542	39.4494	5.7911	46.7845	33.1694	data
CpA_CpC_Track144	CpA_2xCpC	37	59.965	33.8806	12.4282	59.2127	153.38	data
CpA_CpC_Track144	CpA_2xCpC	38	49.6363	40.2629	12.1414	71.3541	328.287	data
CpA_CpC_Track144	CpA_2xCpC	39	60.1513	34.9081	11.7999	83.154	153.012	data
CpA_CpC_Track145	CpA_2xCpC	27	15.2508	119.433	1.12234	1.12234	21.8072	data
CpA_CpC_Track145	CpA_2xCpC	28	16.4557	121.336	2.25263	3.37497	237.664	data
CpA_CpC_Track145	CpA_2xCpC	29	16.0296	120.74	0.732335	4.1073	54.4153	data
CpA_CpC_Track145	CpA_2xCpC	30	15.0579	119.182	1.83612	5.94343	58.0483	data
CpA_CpC_Track145	CpA_2xCpC	31	16.3768	120.36	1.76804	7.71147	221.756	data
CpA_CpC_Track145	CpA_2xCpC	32	21.3086	123.394	5.79058	13.502	211.605	data
CpA_CpC_Track145	CpA_2xCpC	33	16.92	119.971	5.56605	19.0681	37.959	data
CpA_CpC_Track145	CpA_2xCpC	34	18.37	121.283	1.95534	21.0234	222.139	data
CpA_CpC_Track145	CpA_2xCpC	35	20.7588	122.334	2.61005	23.6335	203.758	data
CpA_CpC_Track145	CpA_2xCpC	36	17.7701	121.159	3.21131	26.8448	21.4591	data
CpA_CpC_Track145	CpA_2xCpC	37	19.3869	121.618	1.68067	28.5255	195.851	data
CpA_CpC_Track145	CpA_2xCpC	38	17.5715	120.269	2.26169	30.7872	36.6141	data
CpA_CpC_Track146	CpA_2xCpC	27	218.52	96.0662	1.01172	1.01172	237.305	data
CpA_CpC_Track146	CpA_2xCpC	28	217.614	96.682	1.09555	2.10727	325.799	data
CpA_CpC_Track146	CpA_2xCpC	29	217.788	96.5304	0.231192	2.33846	139.029	data
CpA_CpC_Track146	CpA_2xCpC	30	216.516	95.2767	1.78598	4.12443	44.5846	data
CpA_CpC_Track146	CpA_2xCpC	31	217.46	95.8289	1.09347	5.21791	210.327	data
CpA_CpC_Track146	CpA_2xCpC	32	215.796	96.3587	1.74656	6.96447	342.341	data
CpA_CpC_Track146	CpA_2xCpC	33	215.577	96.4631	0.242805	7.20727	334.534	data
CpA_CpC_Track146	CpA_2xCpC	34	216.522	96.3576	0.951317	8.15859	173.634	data
CpA_CpC_Track146	CpA_2xCpC	35	216.307	96.2776	0.23003	8.38862	20.353	data
CpA_CpC_Track146	CpA_2xCpC	36	216.358	96.1129	0.172653	8.56127	107.498	data
CpA_CpC_Track146	CpA_2xCpC	37	217.469	96.6907	1.25155	9.81282	207.493	data
CpA_CpC_Track147	CpA_2xCpC	2	267.68	48.1119	1.89731	1.89731	177.774	data
CpA_CpC_Track147	CpA_2xCpC	3	267.724	49.3251	1.21398	3.11129	267.951	data
CpA_CpC_Track147	CpA_2xCpC	4	266.64	48.1731	1.58139	4.69268	46.7586	data
CpA_CpC_Track147	CpA_2xCpC	5	267.857	47.9679	1.23337	5.92605	170.423	data
CpA_CpC_Track147	CpA_2xCpC	6	262	49.1489	5.97473	11.9008	348.599	data
CpA_CpC_Track147	CpA_2xCpC	7	266.643	49.2382	4.64365	16.5444	181.102	data
CpA_CpC_Track147	CpA_2xCpC	8	265.847	49.1834	0.79709	17.3415	3.94733	data
CpA_CpC_Track147	CpA_2xCpC	9	265.165	48.7089	0.831201	18.1727	34.8091	data
CpA_CpC_Track147	CpA_2xCpC	10	267.257	49.7682	2.34535	20.5181	206.852	data
CpA_CpC_Track147	CpA_2xCpC	11	266.073	49.9602	1.19933	21.7174	350.791	data
CpA_CpC_Track147	CpA_2xCpC	12	263.857	49.4038	2.28566	24.0031	14.0876	data
CpA_CpC_Track147	CpA_2xCpC	13	265.009	49.7571	1.20516	25.2082	197.044	data
CpA_CpC_Track147	CpA_2xCpC	14	264.936	50.6079	0.853897	26.0621	274.869	data
CpA_CpC_Track147	CpA_2xCpC	15	265.855	49.4391	1.4866	27.5487	128.168	data
CpA_CpC_Track147	CpA_2xCpC	16	264.885	49.7348	1.01397	28.5627	343.046	data
CpA_CpC_Track147	CpA_2xCpC	17	266.465	49.7331	1.57954	30.1422	179.939	data
CpA_CpC_Track147	CpA_2xCpC	18	268.326	49.6557	1.86279	32.005	177.619	data
CpA_CpC_Track147	CpA_2xCpC	19	265.031	50.488	3.39871	35.4037	345.826	data
CpA_CpC_Track147	CpA_2xCpC	20	264.944	50.4325	0.102391	35.5061	32.7866	data
CpA_CpC_Track147	CpA_2xCpC	21	265.209	50.8222	0.471055	35.9772	235.812	data
CpA_CpC_Track147	CpA_2xCpC	22	261.95	49.633	3.46958	39.4468	20.0446	data
CpA_CpC_Track147	CpA_2xCpC	23	265.273	50.9398	3.57059	43.0173	201.469	data
CpA_CpC_Track147	CpA_2xCpC	24	263.999	50.8327	1.27831	44.2957	4.80563	data
CpA_CpC_Track147	CpA_2xCpC	25	265.14	51.2912	1.23022	45.5259	201.883	data
CpA_CpC_Track147	CpA_2xCpC	26	265.15	51.5021	0.211113	45.737	267.335	data
CpA_CpC_Track147	CpA_2xCpC	27	264.113	50.8854	1.20673	46.9437	30.7315	data
CpA_CpC_Track147	CpA_2xCpC	28	265.363	50.5153	1.30396	48.2477	163.511	data
CpA_CpC_Track147	CpA_2xCpC	29	263.831	51.5246	1.83506	50.0827	326.633	data
CpA_CpC_Track147	CpA_2xCpC	30	265.499	51.3741	1.67515	51.7579	174.845	data
CpA_CpC_Track147	CpA_2xCpC	31	265.641	51.1425	0.27146	52.0293	121.443	data
CpA_CpC_Track147	CpA_2xCpC	32	265.691	51.1674	0.0560998	52.0854	206.312	data
CpA_CpC_Track147	CpA_2xCpC	33	262.428	51.3057	3.26613	55.3516	357.573	data
CpA_CpC_Track147	CpA_2xCpC	34	265.029	51.4143	2.60322	57.9548	182.391	data
CpA_CpC_Track147	CpA_2xCpC	35	264.636	50.601	0.903115	58.8579	64.2273	data
CpA_CpC_Track147	CpA_2xCpC	36	266.226	50.7274	1.59535	60.4533	184.543	data
CpA_CpC_Track147	CpA_2xCpC	37	266.821	50.9384	0.631126	61.0844	199.536	data
CpA_CpC_Track147	CpA_2xCpC	38	265.109	49.4159	2.29099	63.3754	41.6492	data
CpA_CpC_Track147	CpA_2xCpC	39	263.293	50.3518	2.04315	65.4185	332.737	data
CpA_CpC_Track147	CpA_2xCpC	40	263.145	50.2575	0.175432	65.594	32.5186	data
CpA_CpC_Track147	CpA_2xCpC	41	266.344	50.8391	3.25127	68.8452	190.304	data
CpA_CpC_Track147	CpA_2xCpC	42	265.083	50.1056	1.45899	70.3042	30.1782	data
CpA_CpC_Track147	CpA_2xCpC	43	265.92	51.1548	1.34209	71.6463	231.416	data
CpA_CpC_Track147	CpA_2xCpC	44	267.762	50.4422	1.97525	73.6216	158.855	data
CpA_CpC_Track147	CpA_2xCpC	45	265.232	49.64	2.65371	76.2753	17.5961	data
CpA_CpC_Track147	CpA_2xCpC	46	268.456	49.4935	3.22727	79.5025	177.398	data
CpA_CpC_Track147	CpA_2xCpC	47	266.847	50.6605	1.98772	81.4903	324.049	data
CpA_CpC_Track147	CpA_2xCpC	48	267.585	49.7358	1.18309	82.6733	128.596	data
CpA_CpC_Track147	CpA_2xCpC	49	268.047	49.5817	0.486314	83.1597	161.533	data
CpA_CpC_Track147	CpA_2xCpC	50	268.772	48.9519	0.960349	84.12	139.013	data
CpA_CpC_Track147	CpA_2xCpC	51	269.451	48.4701	0.833102	84.9531	144.668	data
CpA_CpC_Track147	CpA_2xCpC	52	270.019	49.4211	1.10743	86.0605	239.179	data
CpA_CpC_Track147	CpA_2xCpC	53	267.955	48.4058	2.29954	88.3601	26.2005	data
CpA_CpC_Track147	CpA_2xCpC	54	269.597	49.6752	2.07527	90.4354	217.712	data
CpA_CpC_Track147	CpA_2xCpC	55	269.923	49.6744	0.325816	90.7612	179.851	data
CpA_CpC_Track147	CpA_2xCpC	56	271.559	49.1188	1.72749	92.4887	161.241	data
CpA_CpC_Track147	CpA_2xCpC	57	272.813	48.7772	1.30029	93.7889	164.767	data
CpA_CpC_Track147	CpA_2xCpC	58	272.409	47.2881	1.54295	95.3319	74.8222	data
CpA_CpC_Track147	CpA_2xCpC	59	271.185	48.8548	1.98846	97.3204	308.012	data
CpA_CpC_Track147	CpA_2xCpC	60	272.672	49.0053	1.49442	98.8148	185.78	data
CpA_CpC_Track148	CpA_2xCpC	28	104.513	72.2913	3.78176	3.78176	232.84	data
CpA_CpC_Track148	CpA_2xCpC	29	111.547	73.259	7.10034	10.8821	187.833	data
CpA_CpC_Track148	CpA_2xCpC	30	110.319	70.6503	2.88312	13.7652	64.7968	data
CpA_CpC_Track148	CpA_2xCpC	31	113.383	72.4091	3.53246	17.2977	209.86	data
CpA_CpC_Track148	CpA_2xCpC	32	110.317	71.9525	3.09914	20.3968	8.4714	data
CpA_CpC_Track148	CpA_2xCpC	33	111.351	72.5277	1.1829	21.5797	209.091	data
CpA_CpC_Track148	CpA_2xCpC	34	108.023	70.4214	3.93835	25.5181	32.3304	data
CpA_CpC_Track148	CpA_2xCpC	35	110.108	70.5604	2.08904	27.6071	183.814	data
CpA_CpC_Track148	CpA_2xCpC	36	111.586	72.0229	2.07989	29.687	224.684	data
CpA_CpC_Track148	CpA_2xCpC	37	107.712	69.3887	4.68539	34.3724	34.2102	data
CpA_CpC_Track148	CpA_2xCpC	38	113.194	72.8065	6.46019	40.8326	211.941	data
CpA_CpC_Track148	CpA_2xCpC	39	111.868	70.9423	2.28776	43.1203	54.5729	data
CpA_CpC_Track148	CpA_2xCpC	40	113.456	70.6335	1.61796	44.7383	168.997	data
CpA_CpC_Track148	CpA_2xCpC	41	111.937	69.8062	1.72912	46.4674	28.5827	data
CpA_CpC_Track148	CpA_2xCpC	42	113.119	70.7291	1.49928	47.9667	217.99	data
CpA_CpC_Track148	CpA_2xCpC	43	112.704	70.4385	0.506872	48.4736	34.9786	data
CpA_CpC_Track148	CpA_2xCpC	44	114.755	71.7907	2.45709	50.9306	213.39	data
CpA_CpC_Track148	CpA_2xCpC	45	113.133	70.0007	2.41552	53.3462	47.8216	data
CpA_CpC_Track148	CpA_2xCpC	46	112.23	69.1525	1.2391	54.5853	43.1977	data
CpA_CpC_Track148	CpA_2xCpC	47	114.271	72.2813	3.73588	58.3211	236.879	data
CpA_CpC_Track148	CpA_2xCpC	48	112.203	69.3164	3.61539	61.9365	55.0942	data
CpA_CpC_Track148	CpA_2xCpC	49	114.985	68.1955	3.00017	64.9367	158.062	data
CpA_CpC_Track148	CpA_2xCpC	50	116.25	72.9008	4.87231	69.809	254.951	data
CpA_CpC_Track148	CpA_2xCpC	51	118.041	71.1121	2.53092	72.3399	135.03	data
CpA_CpC_Track148	CpA_2xCpC	52	118.627	71.7589	0.872886	73.2128	227.817	data
CpA_CpC_Track148	CpA_2xCpC	53	116.367	70.5712	2.5534	75.7662	27.7191	data
CpA_CpC_Track148	CpA_2xCpC	54	116.639	70.9556	0.471118	76.2373	234.681	data
CpA_CpC_Track148	CpA_2xCpC	55	115.812	70.3805	1.00744	77.2448	34.8075	data
CpA_CpC_Track148	CpA_2xCpC	56	117.727	71.0921	2.04257	79.2874	200.387	data
CpA_CpC_Track148	CpA_2xCpC	57	117.077	70.1129	1.1749	80.4623	56.4534	data
CpA_CpC_Track148	CpA_2xCpC	58	119.08	71.109	2.23658	82.6988	206.449	data
CpA_CpC_Track148	CpA_2xCpC	59	122.487	69.6405	3.71057	86.4094	156.685	data
CpA_CpC_Track148	CpA_2xCpC	60	117.271	70.3603	5.26598	91.6754	352.144	data
CpA_CpC_Track149	CpA_2xCpC	28	268.126	298.77	1.13698	1.13698	105.595	data
CpA_CpC_Track149	CpA_2xCpC	29	267.552	299.617	1.02344	2.16043	304.151	data
CpA_CpC_Track149	CpA_2xCpC	30	267.86	297.481	2.1572	4.31763	98.209	data
CpA_CpC_Track149	CpA_2xCpC	31	267.724	298.501	1.02881	5.34644	277.573	data
CpA_CpC_Track149	CpA_2xCpC	32	267.648	298.95	0.454684	5.80112	279.56	data
CpA_CpC_Track149	CpA_2xCpC	33	269.094	300.394	2.04392	7.84504	224.974	data
CpA_CpC_Track149	CpA_2xCpC	34	268.146	297.738	2.8202	10.6652	70.356	data
CpA_CpC_Track149	CpA_2xCpC	35	268.087	298.237	0.502489	11.1677	276.805	data
CpA_CpC_Track149	CpA_2xCpC	36	267.597	298.752	0.710401	11.8781	313.535	data
CpA_CpC_Track149	CpA_2xCpC	37	268.792	300.413	2.04549	13.9236	234.277	data
CpA_CpC_Track149	CpA_2xCpC	38	267.286	300.29	1.51101	15.4346	4.65777	data
CpA_CpC_Track149	CpA_2xCpC	39	267.201	299.464	0.830893	16.2655	84.1139	data
CpA_CpC_Track149	CpA_2xCpC	40	268.241	300.065	1.20163	17.4672	210.027	data
CpA_CpC_Track149	CpA_2xCpC	41	267.881	300.665	0.699412	18.1666	300.958	data
CpA_CpC_Track149	CpA_2xCpC	42	271.638	307.318	7.64074	25.8073	240.547	data
CpA_CpC_Track149	CpA_2xCpC	43	267.917	298.61	9.47016	35.2775	66.8613	data
CpA_CpC_Track149	CpA_2xCpC	44	269.271	298	1.48556	36.763	155.754	data
CpA_CpC_Track149	CpA_2xCpC	45	268.458	298.103	0.819781	37.5828	352.727	data
CpA_CpC_Track149	CpA_2xCpC	46	268.57	294.327	3.77805	41.3609	91.6959	data
CpA_CpC_Track149	CpA_2xCpC	47	268.817	297.359	3.04179	44.4027	265.346	data
CpA_CpC_Track149	CpA_2xCpC	48	268.298	297.302	0.521541	44.9242	6.26503	data
CpA_CpC_Track149	CpA_2xCpC	49	268.473	295.43	1.88012	46.8043	95.3232	data
CpA_CpC_Track149	CpA_2xCpC	50	266.587	295.482	1.88629	48.6906	358.4	data
CpA_CpC_Track149	CpA_2xCpC	51	268.776	297.57	3.02476	51.7154	223.652	data
CpA_CpC_Track149	CpA_2xCpC	52	269.805	297.478	1.03353	52.7489	174.854	data
CpA_CpC_Track149	CpA_2xCpC	53	269.8	298.359	0.881083	53.63	270.35	data
CpA_CpC_Track149	CpA_2xCpC	54	269.989	297.356	1.02048	54.6505	100.703	data
CpA_CpC_Track149	CpA_2xCpC	55	270.144	295.289	2.07303	56.7235	94.2709	data
CpA_CpC_Track149	CpA_2xCpC	56	270.252	295.707	0.431969	57.1555	255.431	data
CpA_CpC_Track149	CpA_2xCpC	57	270.078	296.166	0.491146	57.6466	290.806	data
CpA_CpC_Track149	CpA_2xCpC	58	270.765	297.365	1.38178	59.0284	240.167	data
CpA_CpC_Track149	CpA_2xCpC	59	270.307	296.721	0.789891	59.8183	54.5274	data
CpA_CpC_Track149	CpA_2xCpC	60	270.149	296.516	0.25891	60.0772	52.4254	data
CpA_CpC_Track15	CpA_2xCpC	44	258.089	94.8125	1.16884	1.16884	141.954	data
CpA_CpC_Track15	CpA_2xCpC	45	257.66	95.2749	0.630764	1.7996	312.865	data
CpA_CpC_Track15	CpA_2xCpC	46	258.139	94.5723	0.85032	2.64992	124.289	data
CpA_CpC_Track15	CpA_2xCpC	47	256.966	95.0178	1.25466	3.90458	339.201	data
CpA_CpC_Track15	CpA_2xCpC	48	258	94.1883	1.32533	5.22991	141.252	data
CpA_CpC_Track15	CpA_2xCpC	49	259.034	93.3588	1.32533	6.55524	141.252	data
CpA_CpC_Track15	CpA_2xCpC	50	257.86	94.9558	1.98154	8.53678	306.3	data
CpA_CpC_Track15	CpA_2xCpC	51	257.752	95.7648	0.816234	9.35301	277.642	data
CpA_CpC_Track15	CpA_2xCpC	52	256.766	95.7872	0.986533	10.3395	358.699	data
CpA_CpC_Track15	CpA_2xCpC	53	255.528	95.4504	1.2826	11.6221	15.2214	data
CpA_CpC_Track15	CpA_2xCpC	54	254.29	95.1137	1.2826	12.9047	15.2214	data
CpA_CpC_Track15	CpA_2xCpC	55	254.137	95.9074	0.808528	13.7133	280.961	data
CpA_CpC_Track15	CpA_2xCpC	56	257.197	95.4289	3.09786	16.8111	171.113	data
CpA_CpC_Track15	CpA_2xCpC	57	255.21	93.0296	3.11526	19.9264	50.3677	data
CpA_CpC_Track15	CpA_2xCpC	58	254.366	94.424	1.62988	21.5563	301.185	data
CpA_CpC_Track15	CpA_2xCpC	59	255.041	93.8172	0.907601	22.4639	138.04	data
CpA_CpC_Track15	CpA_2xCpC	60	255.439	93.8805	0.4026	22.8665	189.046	data
CpA_CpC_Track150	CpA_2xCpC	28	212.871	183.232	2.68813	2.68813	192.413	data
CpA_CpC_Track150	CpA_2xCpC	29	212.701	183.505	0.321465	3.00959	301.899	data
CpA_CpC_Track150	CpA_2xCpC	30	212.699	181.184	2.32062	5.33021	89.9666	data
CpA_CpC_Track150	CpA_2xCpC	31	211.89	182.051	1.18582	6.51603	313.056	data
CpA_CpC_Track150	CpA_2xCpC	32	211.307	182.182	0.597652	7.11369	347.291	data
CpA_CpC_Track150	CpA_2xCpC	33	211.963	183.307	1.30248	8.41617	239.739	data
CpA_CpC_Track150	CpA_2xCpC	34	213.419	184.081	1.6487	10.0649	208.01	data
CpA_CpC_Track150	CpA_2xCpC	35	212.882	182.601	1.57519	11.6401	70.0737	data
CpA_CpC_Track150	CpA_2xCpC	36	212.497	182.465	0.408434	12.0485	19.3338	data
CpA_CpC_Track150	CpA_2xCpC	37	214.298	183.592	2.12471	14.1732	212.039	data
CpA_CpC_Track150	CpA_2xCpC	38	211.781	179.688	4.64516	18.8184	57.1953	data
CpA_CpC_Track150	CpA_2xCpC	39	211.937	182.755	3.07123	21.8896	267.094	data
CpA_CpC_Track150	CpA_2xCpC	40	210.614	182.572	1.33572	23.2253	7.90638	data
CpA_CpC_Track151	CpA_2xCpC	29	46.0391	211.35	13.0501	13.0501	135.888	data
CpA_CpC_Track151	CpA_2xCpC	30	47.1843	210.149	1.65978	14.7099	133.627	data
CpA_CpC_Track151	CpA_2xCpC	31	47.8916	209.498	0.961308	15.6712	137.375	data
CpA_CpC_Track151	CpA_2xCpC	32	51.0022	209.179	3.12687	18.7981	174.153	data
CpA_CpC_Track151	CpA_2xCpC	33	48.1315	209.359	2.87632	21.6744	356.427	data
CpA_CpC_Track151	CpA_2xCpC	34	48.3886	210.044	0.731534	22.4059	249.421	data
CpA_CpC_Track151	CpA_2xCpC	35	46.6863	209.569	1.76719	24.1731	15.5683	data
CpA_CpC_Track151	CpA_2xCpC	36	57.569	207.425	11.0919	35.265	168.855	data
CpA_CpC_Track151	CpA_2xCpC	37	45.097	208.716	12.5387	47.8037	354.092	data
CpA_CpC_Track152	CpA_2xCpC	30	32.528	406.358	0.569264	0.569264	351.197	data
CpA_CpC_Track152	CpA_2xCpC	31	32.1698	406.784	0.556518	1.12578	310.073	data
CpA_CpC_Track152	CpA_2xCpC	32	32.7762	406.93	0.623676	1.74946	193.514	data
CpA_CpC_Track152	CpA_2xCpC	33	33.6918	407.326	0.99743	2.74689	203.371	data
CpA_CpC_Track152	CpA_2xCpC	34	32.7671	406.047	1.57804	4.32493	54.1305	data
CpA_CpC_Track152	CpA_2xCpC	35	33.7947	406.471	1.11179	5.43672	202.445	data
CpA_CpC_Track152	CpA_2xCpC	36	32.1152	406.382	1.6818	7.11852	3.03933	data
CpA_CpC_Track152	CpA_2xCpC	37	32.482	406.339	0.369288	7.48781	173.303	data
CpA_CpC_Track152	CpA_2xCpC	38	32.4185	405.247	1.09442	8.58223	86.6742	data
CpA_CpC_Track152	CpA_2xCpC	39	33.0332	404.971	0.673559	9.25579	155.873	data
CpA_CpC_Track152	CpA_2xCpC	40	32.4184	405.581	0.86563	10.1214	315.256	data
CpA_CpC_Track152	CpA_2xCpC	41	33.3292	404.875	1.15243	11.2738	142.219	data
CpA_CpC_Track152	CpA_2xCpC	42	33.5412	404.893	0.212798	11.4866	185.032	data
CpA_CpC_Track152	CpA_2xCpC	43	33.474	405.495	0.605195	12.0918	276.377	data
CpA_CpC_Track152	CpA_2xCpC	44	34.4769	405.415	1.00598	13.0978	175.478	data
CpA_CpC_Track152	CpA_2xCpC	45	34.8919	404.614	0.902446	14.0003	117.38	data
CpA_CpC_Track152	CpA_2xCpC	46	34.2809	404.613	0.610989	14.6113	0.053527	data
CpA_CpC_Track152	CpA_2xCpC	47	34.1834	403.963	0.657545	15.2688	81.4762	data
CpA_CpC_Track152	CpA_2xCpC	48	34.9566	404.044	0.777396	16.0462	185.97	data
CpA_CpC_Track152	CpA_2xCpC	49	35.1223	404.274	0.283764	16.33	234.283	data
CpA_CpC_Track152	CpA_2xCpC	50	34.7074	404.125	0.440967	16.7709	19.7939	data
CpA_CpC_Track152	CpA_2xCpC	51	35.3357	403.069	1.22876	17.9997	120.752	data
CpA_CpC_Track152	CpA_2xCpC	52	34.4353	403.187	0.90801	18.9077	352.533	data
CpA_CpC_Track152	CpA_2xCpC	53	35.0814	402.866	0.721297	19.629	153.593	data
CpA_CpC_Track152	CpA_2xCpC	54	34.9633	403.286	0.43598	20.065	285.714	data
CpA_CpC_Track152	CpA_2xCpC	55	35.0747	403.182	0.152305	20.2173	137.038	data
CpA_CpC_Track152	CpA_2xCpC	56	35.574	403.341	0.52398	20.7413	197.686	data
CpA_CpC_Track152	CpA_2xCpC	57	36.3821	402.027	1.54304	22.2843	121.583	data
CpA_CpC_Track152	CpA_2xCpC	58	36.5218	402.388	0.387116	22.6714	248.841	data
CpA_CpC_Track152	CpA_2xCpC	59	36.5089	401.674	0.713929	23.3853	88.9587	data
CpA_CpC_Track152	CpA_2xCpC	60	35.802	401.811	0.719936	24.1053	349.073	data
CpA_CpC_Track153	CpA_2xCpC	30	11.7089	221.989	0.269295	0.269295	76.318	data
CpA_CpC_Track153	CpA_2xCpC	31	13.4694	221.242	1.91241	2.18171	157.008	data
CpA_CpC_Track153	CpA_2xCpC	32	14.3965	221.576	0.985437	3.16714	199.811	data
CpA_CpC_Track153	CpA_2xCpC	33	14.0138	220.031	1.5924	4.75954	76.0955	data
CpA_CpC_Track153	CpA_2xCpC	34	14.0894	220.261	0.242132	5.00168	251.818	data
CpA_CpC_Track153	CpA_2xCpC	35	13.8307	222.304	2.05991	7.06159	277.215	data
CpA_CpC_Track153	CpA_2xCpC	36	15.8348	220.534	2.67408	9.73567	138.543	data
CpA_CpC_Track153	CpA_2xCpC	37	13.781	219.509	2.29513	12.0308	26.5136	data
CpA_CpC_Track153	CpA_2xCpC	38	22.4147	228.425	12.411	24.4418	225.921	data
CpA_CpC_Track153	CpA_2xCpC	39	17.7659	226.373	5.08178	29.5236	23.8232	data
CpA_CpC_Track153	CpA_2xCpC	40	23.233	228.832	5.99481	35.5184	204.22	data
CpA_CpC_Track153	CpA_2xCpC	41	23.0789	227.284	1.55545	37.0738	84.3115	data
CpA_CpC_Track153	CpA_2xCpC	42	23.2416	228.16	0.890784	37.9646	259.473	data
CpA_CpC_Track153	CpA_2xCpC	43	15.0176	222.867	9.77989	47.7445	32.7638	data
CpA_CpC_Track153	CpA_2xCpC	44	15.4112	220.805	2.09979	49.8443	100.803	data
CpA_CpC_Track154	CpA_2xCpC	30	141.827	219.372	2.62406	2.62406	357.309	data
CpA_CpC_Track154	CpA_2xCpC	31	139.971	221.435	2.77447	5.39853	311.977	data
CpA_CpC_Track154	CpA_2xCpC	32	136.101	225.753	5.79907	11.1976	311.87	data
CpA_CpC_Track154	CpA_2xCpC	33	132.291	221.372	5.80606	17.0037	48.9932	data
CpA_CpC_Track154	CpA_2xCpC	34	132.08	221.741	0.425955	17.4296	299.771	data
CpA_CpC_Track154	CpA_2xCpC	35	132.192	223.272	1.53496	18.9646	265.789	data
CpA_CpC_Track154	CpA_2xCpC	36	131.857	223.737	0.573465	19.538	305.772	data
CpA_CpC_Track154	CpA_2xCpC	37	132.659	224.449	1.0725	20.6105	221.579	data
CpA_CpC_Track154	CpA_2xCpC	38	133.53	226.241	1.99183	22.6024	244.08	data
CpA_CpC_Track154	CpA_2xCpC	39	135.191	225.496	1.82024	24.4226	155.836	data
CpA_CpC_Track154	CpA_2xCpC	40	134.465	225.9	0.831055	25.2537	330.889	data
CpA_CpC_Track154	CpA_2xCpC	41	135.269	224.973	1.22741	26.4811	130.93	data
CpA_CpC_Track154	CpA_2xCpC	42	135.642	223.597	1.42552	27.9066	105.174	data
CpA_CpC_Track155	CpA_2xCpC	31	43.6941	24.8318	9.87811	9.87811	186.387	data
CpA_CpC_Track155	CpA_2xCpC	32	42.6362	24.9387	1.06335	10.9415	354.231	data
CpA_CpC_Track155	CpA_2xCpC	33	39.6248	24.5545	3.03575	13.9772	7.27085	data
CpA_CpC_Track155	CpA_2xCpC	34	41.7707	25.9397	2.55416	16.5314	212.844	data
CpA_CpC_Track155	CpA_2xCpC	35	41.8971	26.9684	1.03637	17.5677	262.994	data
CpA_CpC_Track155	CpA_2xCpC	36	42.4277	25.0072	2.03172	19.5995	105.138	data
CpA_CpC_Track155	CpA_2xCpC	37	43.3895	25.8682	1.29096	20.8904	221.834	data
CpA_CpC_Track155	CpA_2xCpC	38	44.5736	27.6161	2.1112	23.0016	235.886	data
CpA_CpC_Track155	CpA_2xCpC	39	42.2699	25.362	3.22305	26.2247	44.3777	data
CpA_CpC_Track155	CpA_2xCpC	40	43.51	24.3457	1.60332	27.828	140.664	data
CpA_CpC_Track155	CpA_2xCpC	41	40.1036	23.0683	3.63808	31.4661	20.5554	data
CpA_CpC_Track155	CpA_2xCpC	42	43.5679	24.9637	3.949	35.4151	208.684	data
CpA_CpC_Track155	CpA_2xCpC	43	45.1966	24.7325	1.64505	37.0601	171.919	data
CpA_CpC_Track155	CpA_2xCpC	44	45.0361	25.2458	0.537804	37.5979	287.363	data
CpA_CpC_Track155	CpA_2xCpC	45	43.8308	24.2516	1.56244	39.1604	39.5158	data
CpA_CpC_Track155	CpA_2xCpC	46	43.2192	25.0942	1.0411	40.2015	305.975	data
CpA_CpC_Track155	CpA_2xCpC	47	45.6923	24.8012	2.49033	42.6918	173.244	data
CpA_CpC_Track155	CpA_2xCpC	48	42.1744	20.3384	5.68263	48.3744	51.7528	data
CpA_CpC_Track155	CpA_2xCpC	49	40.4799	15.8782	4.77121	53.1456	69.1967	data
CpA_CpC_Track155	CpA_2xCpC	50	42.3242	20.4532	4.93277	58.0784	248.043	data
CpA_CpC_Track155	CpA_2xCpC	51	44.8159	23.0336	3.58705	61.6655	226.002	data
CpA_CpC_Track155	CpA_2xCpC	52	44.7118	22.3103	0.730806	62.3963	81.8077	data
CpA_CpC_Track155	CpA_2xCpC	53	44.669	24.918	2.60807	65.0043	270.941	data
CpA_CpC_Track155	CpA_2xCpC	54	47.2306	23.8923	2.75933	67.7637	158.178	data
CpA_CpC_Track155	CpA_2xCpC	55	41.4008	15.8593	9.92549	77.6892	54.0305	data
CpA_CpC_Track155	CpA_2xCpC	56	40.7734	16.0571	0.657769	78.3469	342.502	data
CpA_CpC_Track155	CpA_2xCpC	57	46.7493	22.6562	8.90285	87.2498	227.838	data
CpA_CpC_Track155	CpA_2xCpC	58	42.2049	15.9137	8.13105	95.3808	56.0199	data
CpA_CpC_Track155	CpA_2xCpC	59	45.3771	20.7962	5.82255	101.203	236.988	data
CpA_CpC_Track155	CpA_2xCpC	60	48.0847	23.3539	3.7246	104.928	223.369	data
CpA_CpC_Track156	CpA_2xCpC	31	337.572	396.512	12.1555	12.1555	250.27	data
CpA_CpC_Track156	CpA_2xCpC	32	334.126	383.672	13.2936	25.4491	74.9777	data
CpA_CpC_Track156	CpA_2xCpC	33	332.611	382.724	1.78713	27.2363	32.0494	data
CpA_CpC_Track156	CpA_2xCpC	34	333.359	382.803	0.752203	27.9885	186.066	data
CpA_CpC_Track156	CpA_2xCpC	35	333.012	383.813	1.06733	29.0558	288.966	data
CpA_CpC_Track156	CpA_2xCpC	36	334.238	384.682	1.50261	30.5584	215.336	data
CpA_CpC_Track156	CpA_2xCpC	37	334.027	383.066	1.62922	32.1876	82.5631	data
CpA_CpC_Track156	CpA_2xCpC	38	333.946	382.876	0.206661	32.3943	66.8213	data
CpA_CpC_Track156	CpA_2xCpC	39	334.621	385.894	3.09248	35.4868	257.389	data
CpA_CpC_Track156	CpA_2xCpC	40	335.239	382.364	3.58398	39.0708	99.936	data
CpA_CpC_Track156	CpA_2xCpC	41	334.009	381.484	1.51237	40.5831	35.5699	data
CpA_CpC_Track156	CpA_2xCpC	42	334.301	384.766	3.29427	43.8774	264.926	data
CpA_CpC_Track156	CpA_2xCpC	43	334.22	383.71	1.05916	44.9366	85.6527	data
CpA_CpC_Track156	CpA_2xCpC	44	332.908	382.365	1.87913	46.8157	45.6968	data
CpA_CpC_Track156	CpA_2xCpC	45	333.727	383.759	1.61734	48.433	239.556	data
CpA_CpC_Track156	CpA_2xCpC	46	334.686	383.569	0.977466	49.4105	168.774	data
CpA_CpC_Track156	CpA_2xCpC	47	334.859	381.82	1.75721	51.1677	95.6352	data
CpA_CpC_Track156	CpA_2xCpC	48	335.649	383.324	1.69883	52.8665	242.271	data
CpA_CpC_Track156	CpA_2xCpC	49	334.596	383.22	1.05873	53.9253	5.64793	data
CpA_CpC_Track156	CpA_2xCpC	50	335.377	382.703	0.937013	54.8623	146.537	data
CpA_CpC_Track156	CpA_2xCpC	51	335.327	381.814	0.890778	55.7531	86.7759	data
CpA_CpC_Track156	CpA_2xCpC	52	335.787	382.706	1.00423	56.7573	242.739	data
CpA_CpC_Track156	CpA_2xCpC	53	336.12	382.186	0.617679	57.375	122.557	data
CpA_CpC_Track156	CpA_2xCpC	54	333.911	383.809	2.74149	60.1165	323.679	data
CpA_CpC_Track156	CpA_2xCpC	55	335.259	382.122	2.15978	62.2762	128.614	data
CpA_CpC_Track156	CpA_2xCpC	56	336.411	380.566	1.93628	64.2125	126.513	data
CpA_CpC_Track156	CpA_2xCpC	57	336.245	381.637	1.08383	65.2963	278.807	data
CpA_CpC_Track156	CpA_2xCpC	58	337.712	381.958	1.50238	66.7987	192.362	data
CpA_CpC_Track156	CpA_2xCpC	59	337.14	380.326	1.72975	68.5285	70.6641	data
CpA_CpC_Track156	CpA_2xCpC	60	336.885	381.704	1.4009	69.9294	280.477	data
CpA_CpC_Track157	CpA_2xCpC	31	157.097	395.256	0.856251	0.856251	156.601	data
CpA_CpC_Track157	CpA_2xCpC	32	153.226	395.89	3.92204	4.77829	350.7	data
CpA_CpC_Track157	CpA_2xCpC	33	155.083	396.824	2.07814	6.85643	206.701	data
CpA_CpC_Track157	CpA_2xCpC	34	154.987	396.226	0.605077	7.46151	80.8701	data
CpA_CpC_Track157	CpA_2xCpC	35	155.89	396.093	0.9129	8.37441	171.611	data
CpA_CpC_Track157	CpA_2xCpC	36	155.574	396.623	0.616411	8.99082	300.836	data
CpA_CpC_Track157	CpA_2xCpC	37	155.114	396.73	0.472554	9.46337	346.855	data
CpA_CpC_Track157	CpA_2xCpC	38	154.673	396.789	0.444539	9.90791	352.344	data
CpA_CpC_Track157	CpA_2xCpC	39	155.903	395.085	2.10192	12.0098	125.813	data
CpA_CpC_Track158	CpA_2xCpC	2	283.933	78.0401	0.912065	0.912065	34.0117	data
CpA_CpC_Track158	CpA_2xCpC	3	283.49	78.3919	0.566333	1.4784	321.589	data
CpA_CpC_Track158	CpA_2xCpC	4	283.476	79.0454	0.653618	2.13202	271.178	data
CpA_CpC_Track158	CpA_2xCpC	5	283.584	79.8855	0.846867	2.97888	262.718	data
CpA_CpC_Track158	CpA_2xCpC	6	284.212	81.1103	1.37669	4.35558	242.837	data
CpA_CpC_Track158	CpA_2xCpC	7	282.285	80.1083	2.17188	6.52745	27.4763	data
CpA_CpC_Track158	CpA_2xCpC	8	282.863	80.7208	0.841932	7.36938	226.678	data
CpA_CpC_Track158	CpA_2xCpC	9	281.383	79.0114	2.26061	9.62999	49.1259	data
CpA_CpC_Track158	CpA_2xCpC	10	281.376	79.1962	0.184917	9.81491	272.297	data
CpA_CpC_Track158	CpA_2xCpC	11	281.089	79.7181	0.595799	10.4107	298.846	data
CpA_CpC_Track158	CpA_2xCpC	12	283.026	79.7715	1.93809	12.3488	181.58	data
CpA_CpC_Track158	CpA_2xCpC	13	280.7	79.5487	2.33667	14.6855	5.47186	data
CpA_CpC_Track158	CpA_2xCpC	14	282.201	79.7801	1.51836	16.2038	188.766	data
CpA_CpC_Track158	CpA_2xCpC	15	283.101	79.6773	0.906623	17.1105	173.491	data
CpA_CpC_Track158	CpA_2xCpC	16	281.271	79.2187	1.88675	18.9972	14.0681	data
CpA_CpC_Track158	CpA_2xCpC	17	281.419	79.7153	0.518087	19.5153	253.459	data
CpA_CpC_Track158	CpA_2xCpC	18	281.096	80.5487	0.89351	20.4088	291.133	data
CpA_CpC_Track158	CpA_2xCpC	19	280.571	81.1237	0.779154	21.188	312.446	data
CpA_CpC_Track158	CpA_2xCpC	20	278.965	80.2439	1.83092	23.0189	28.7186	data
CpA_CpC_Track158	CpA_2xCpC	21	280.42	81.6724	2.03907	25.0579	224.472	data
CpA_CpC_Track158	CpA_2xCpC	22	280.232	81.5274	0.237776	25.2957	37.5737	data
CpA_CpC_Track158	CpA_2xCpC	23	280.466	81.0753	0.509115	25.8048	117.381	data
CpA_CpC_Track158	CpA_2xCpC	24	278.441	81.3315	2.04133	27.8462	352.792	data
CpA_CpC_Track158	CpA_2xCpC	25	279.448	80.6889	1.19457	29.0407	147.458	data
CpA_CpC_Track158	CpA_2xCpC	26	278.012	80.2917	1.48993	30.5307	15.4606	data
CpA_CpC_Track158	CpA_2xCpC	27	279.605	80.6164	1.62644	32.1571	191.515	data
CpA_CpC_Track158	CpA_2xCpC	28	278.945	81.0678	0.799704	32.9568	325.633	data
CpA_CpC_Track158	CpA_2xCpC	29	280.812	81.7745	1.99636	34.9532	200.731	data
CpA_CpC_Track158	CpA_2xCpC	30	279.772	81.191	1.19284	36.146	29.2848	data
CpA_CpC_Track158	CpA_2xCpC	31	279.49	81.2303	0.284409	36.4304	352.071	data
CpA_CpC_Track158	CpA_2xCpC	32	278.89	81.3132	0.605683	37.0361	352.136	data
CpA_CpC_Track158	CpA_2xCpC	33	279.599	81.378	0.7122	37.7483	185.227	data
CpA_CpC_Track158	CpA_2xCpC	34	280.266	81.5394	0.68602	38.4343	193.601	data
CpA_CpC_Track158	CpA_2xCpC	35	279.527	80.8017	1.04452	39.4788	44.9286	data
CpA_CpC_Track158	CpA_2xCpC	36	280.831	81.4002	1.43526	40.9141	204.646	data
CpA_CpC_Track158	CpA_2xCpC	37	280.749	80.2147	1.18835	42.1024	86.0218	data
CpA_CpC_Track158	CpA_2xCpC	38	280.149	80.4714	0.651962	42.7544	336.811	data
CpA_CpC_Track158	CpA_2xCpC	39	281.596	81.424	1.73186	44.4863	213.37	data
CpA_CpC_Track158	CpA_2xCpC	40	281.226	80.6424	0.864508	45.3508	64.7112	data
CpA_CpC_Track158	CpA_2xCpC	41	281.546	81.3705	0.795107	46.1459	246.315	data
CpA_CpC_Track158	CpA_2xCpC	42	280.419	79.6224	2.07992	48.2258	57.1911	data
CpA_CpC_Track158	CpA_2xCpC	43	279.613	79.6321	0.806282	49.0321	359.308	data
CpA_CpC_Track158	CpA_2xCpC	44	280.878	79.9144	1.296	50.3281	192.582	data
CpA_CpC_Track158	CpA_2xCpC	45	280.621	79.8303	0.270226	50.5983	18.1314	data
CpA_CpC_Track158	CpA_2xCpC	46	281.487	80.3068	0.988264	51.5866	208.824	data
CpA_CpC_Track158	CpA_2xCpC	47	280.422	79.2255	1.5172	53.1038	45.455	data
CpA_CpC_Track158	CpA_2xCpC	48	280.733	79.4366	0.375281	53.4791	214.234	data
CpA_CpC_Track158	CpA_2xCpC	49	281.34	79.8595	0.739945	54.219	214.851	data
CpA_CpC_Track158	CpA_2xCpC	50	281.061	78.9104	0.989279	55.2083	73.6157	data
CpA_CpC_Track158	CpA_2xCpC	51	281.768	79.0352	0.717968	55.9262	190.016	data
CpA_CpC_Track158	CpA_2xCpC	52	282.679	79.9072	1.26098	57.1872	223.746	data
CpA_CpC_Track158	CpA_2xCpC	53	281.937	79.4219	0.886081	58.0733	33.2087	data
CpA_CpC_Track158	CpA_2xCpC	54	283.067	79.9444	1.24485	59.3182	204.818	data
CpA_CpC_Track158	CpA_2xCpC	55	283.389	79.8152	0.346618	59.6648	158.114	data
CpA_CpC_Track158	CpA_2xCpC	56	283.352	80.0198	0.207796	59.8726	280.07	data
CpA_CpC_Track158	CpA_2xCpC	57	282.838	78.7685	1.35298	61.2256	67.6382	data
CpA_CpC_Track158	CpA_2xCpC	58	283.731	78.7202	0.894336	62.1199	176.905	data
CpA_CpC_Track158	CpA_2xCpC	59	284.124	79.2658	0.672426	62.7923	234.222	data
CpA_CpC_Track158	CpA_2xCpC	60	282.942	78.011	1.72358	64.5159	46.7215	data
CpA_CpC_Track159	CpA_2xCpC	32	317.248	353.897	0.733875	0.733875	285.859	data
CpA_CpC_Track159	CpA_2xCpC	33	317.517	355.605	1.72926	2.46314	261.041	data
CpA_CpC_Track159	CpA_2xCpC	34	316.493	354.132	1.79381	4.25695	55.1943	data
CpA_CpC_Track159	CpA_2xCpC	35	315.466	352.894	1.60886	5.86581	50.3171	data
CpA_CpC_Track159	CpA_2xCpC	36	318.55	354.405	3.43449	9.3003	206.103	data
CpA_CpC_Track159	CpA_2xCpC	37	316.732	353.704	1.94902	11.2493	21.0953	data
CpA_CpC_Track159	CpA_2xCpC	38	316.518	352.934	0.798675	12.048	74.4673	data
CpA_CpC_Track159	CpA_2xCpC	39	320.693	356.067	5.21981	17.2678	216.877	data
CpA_CpC_Track159	CpA_2xCpC	40	317.473	354.908	3.42225	20.6901	19.7881	data
CpA_CpC_Track159	CpA_2xCpC	41	318.299	353.927	1.28211	21.9722	130.081	data
CpA_CpC_Track159	CpA_2xCpC	42	318.689	354.295	0.536451	22.5086	223.303	data
CpA_CpC_Track159	CpA_2xCpC	43	318.196	353.687	0.782621	23.2912	50.9373	data
CpA_CpC_Track159	CpA_2xCpC	44	319.189	355.273	1.87097	25.1622	237.956	data
CpA_CpC_Track159	CpA_2xCpC	45	318.3	353.286	2.17677	27.339	65.8971	data
CpA_CpC_Track159	CpA_2xCpC	46	317.911	352.947	0.51611	27.8551	41.1842	data
CpA_CpC_Track159	CpA_2xCpC	47	320.537	354.327	2.96691	30.822	207.73	data
CpA_CpC_Track159	CpA_2xCpC	48	319.152	353.265	1.74511	32.5671	37.4666	data
CpA_CpC_Track159	CpA_2xCpC	49	320.103	355.01	1.98655	34.5537	241.415	data
CpA_CpC_Track159	CpA_2xCpC	50	319.029	352.423	2.80133	37.355	67.4612	data
CpA_CpC_Track159	CpA_2xCpC	51	319.539	353.715	1.38972	38.7447	248.47	data
CpA_CpC_Track159	CpA_2xCpC	52	319.065	353.253	0.66151	39.4062	44.2903	data
CpA_CpC_Track159	CpA_2xCpC	53	319.705	352.678	0.860044	40.2663	138.027	data
CpA_CpC_Track159	CpA_2xCpC	54	320.081	353.362	0.780563	41.0468	241.234	data
CpA_CpC_Track159	CpA_2xCpC	55	319.977	352.609	0.760002	41.8068	82.1659	data
CpA_CpC_Track159	CpA_2xCpC	56	320.32	351.674	0.996689	42.8035	110.126	data
CpA_CpC_Track159	CpA_2xCpC	57	319.959	351.926	0.440874	43.2444	325.019	data
CpA_CpC_Track159	CpA_2xCpC	58	320.233	350.997	0.968956	44.2133	106.458	data
CpA_CpC_Track159	CpA_2xCpC	59	319.741	350.957	0.494182	44.7075	4.64232	data
CpA_CpC_Track159	CpA_2xCpC	60	321.363	351.915	1.88399	46.5915	210.547	data
CpA_CpC_Track16	CpA_2xCpC	2	289.678	387.981	2.16506	2.16506	68.1597	data
CpA_CpC_Track16	CpA_2xCpC	3	289.9	389.087	1.12863	3.29369	258.633	data
CpA_CpC_Track16	CpA_2xCpC	4	290.249	387.628	1.5007	4.79439	103.452	data
CpA_CpC_Track16	CpA_2xCpC	5	289.64	387.936	0.683263	5.47765	333.133	data
CpA_CpC_Track16	CpA_2xCpC	6	290.703	388.479	1.19354	6.67119	207.019	data
CpA_CpC_Track16	CpA_2xCpC	7	289.435	387.587	1.55081	8.222	35.112	data
CpA_CpC_Track16	CpA_2xCpC	8	290.187	389.173	1.75586	9.97786	244.619	data
CpA_CpC_Track16	CpA_2xCpC	9	290.557	388.274	0.971838	10.9497	112.361	data
CpA_CpC_Track16	CpA_2xCpC	10	290.554	387.189	1.08516	12.0349	89.839	data
CpA_CpC_Track16	CpA_2xCpC	11	289.726	387.447	0.867057	12.9019	342.728	data
CpA_CpC_Track16	CpA_2xCpC	12	290.336	388.862	1.54172	14.4436	246.677	data
CpA_CpC_Track16	CpA_2xCpC	13	289.88	387.475	1.46	15.9036	71.7945	data
CpA_CpC_Track16	CpA_2xCpC	14	289.879	388.362	0.886607	16.7902	270.09	data
CpA_CpC_Track16	CpA_2xCpC	15	289.662	388.206	0.266743	17.057	35.7294	data
CpA_CpC_Track16	CpA_2xCpC	16	289.631	389.007	0.801443	17.8584	272.245	data
CpA_CpC_Track16	CpA_2xCpC	17	289.688	388.762	0.251529	18.11	103.252	data
CpA_CpC_Track16	CpA_2xCpC	18	289.933	389.271	0.564501	18.6745	244.357	data
CpA_CpC_Track16	CpA_2xCpC	19	289.971	388.475	0.796849	19.4713	92.7153	data
CpA_CpC_Track16	CpA_2xCpC	20	290.393	388.444	0.423699	19.895	175.817	data
CpA_CpC_Track16	CpA_2xCpC	21	289.777	389.182	0.961471	20.8565	309.888	data
CpA_CpC_Track16	CpA_2xCpC	22	290.252	388.356	0.953008	21.8095	119.961	data
CpA_CpC_Track16	CpA_2xCpC	23	290.249	388.257	0.099196	21.9087	88.1003	data
CpA_CpC_Track16	CpA_2xCpC	24	289.245	388.723	1.10701	23.0157	335.138	data
CpA_CpC_Track16	CpA_2xCpC	25	288.84	388.633	0.414961	23.4306	12.4686	data
CpA_CpC_Track16	CpA_2xCpC	26	289.823	388.67	0.984373	24.415	182.176	data
CpA_CpC_Track16	CpA_2xCpC	27	289.963	388.318	0.378981	24.794	111.597	data
CpA_CpC_Track16	CpA_2xCpC	28	289.284	389.529	1.38872	26.1827	299.279	data
CpA_CpC_Track16	CpA_2xCpC	29	289.689	389.323	0.454983	26.6377	153.07	data
CpA_CpC_Track16	CpA_2xCpC	30	289.717	388.368	0.955769	27.5935	91.6696	data
CpA_CpC_Track16	CpA_2xCpC	31	289.836	389.075	0.716794	28.3103	260.413	data
CpA_CpC_Track16	CpA_2xCpC	32	288.635	389.107	1.20199	29.5123	358.478	data
CpA_CpC_Track16	CpA_2xCpC	33	288.818	388.893	0.28139	29.7936	130.699	data
CpA_CpC_Track16	CpA_2xCpC	34	289.19	387.823	1.13323	30.9269	109.169	data
CpA_CpC_Track16	CpA_2xCpC	35	290.287	387.073	1.32834	32.2552	145.628	data
CpA_CpC_Track16	CpA_2xCpC	36	291.355	387.739	1.25916	33.5144	211.948	data
[truncated: 149,779 more rows]
