# Supplementary material for: Single molecule analysis of CENP-A chromatin by high-speed atomic force microscopy
Source: eLife. 2023 Sep 20;12:e86709. doi: 10.7554/eLife.86709 (PMC10511241; doi:10.7554/eLife.86709)
Supplement: Figure 2—figure supplement 2—source data 2. — This includes diffusion constant (nm2·s–1), MSD slope (nm2), average MSD slope (nm2), average step size (nm), maximum R-step (nm), and R-step range (nm). [file elife-86709-fig2-figsupp2-data2.zip]

Archive with 7 entries (6 files):
- Figure_2-Figure_Supplement_3-Source_Data_4/
- Figure_2-Figure_Supplement_3-Source_Data_4/.DS_Store
- __MACOSX/Figure_2-Figure_Supplement_3-Source_Data_4/._.DS_Store
- Figure_2-Figure_Supplement_3-Source_Data_4/~$Source_Data_4.xlsx
- __MACOSX/Figure_2-Figure_Supplement_3-Source_Data_4/._~$Source_Data_4.xlsx
- Figure_2-Figure_Supplement_3-Source_Data_4/Source_Data_4.xlsx
- __MACOSX/Figure_2-Figure_Supplement_3-Source_Data_4/._Source_Data_4.xlsx
