# Supplementary material for: Single molecule analysis of CENP-A chromatin by high-speed atomic force microscopy
Source: eLife. 2023 Sep 20;12:e86709. doi: 10.7554/eLife.86709 (PMC10511241; doi:10.7554/eLife.86709)
Supplement: Figure 3—figure supplement 1—source data 1. — X and Y coordinates, distance between two steps, accumulated distance per trajectory, and angle between two steps are reported. [file elife-86709-fig3-figsupp1-data1.zip]

Archive with 5 entries (4 files):
- Figure_3-Figure_Supplement_5-Source_Data_3/
- Figure_3-Figure_Supplement_5-Source_Data_3/.DS_Store
- __MACOSX/Figure_3-Figure_Supplement_5-Source_Data_3/._.DS_Store
- Figure_3-Figure_Supplement_5-Source_Data_3/Source_Data_3.xlsx
- __MACOSX/Figure_3-Figure_Supplement_5-Source_Data_3/._Source_Data_3.xlsx
