# Supplementary material for: Single molecule analysis of CENP-A chromatin by high-speed atomic force microscopy
Source: eLife. 2023 Sep 20;12:e86709. doi: 10.7554/eLife.86709 (PMC10511241; doi:10.7554/eLife.86709)
Supplement: Figure 3—figure supplement 5—source data 1. [file elife-86709-fig3-figsupp5-data1.zip]

Archive with 3 entries (2 files):
- Figure_Supplement_9_Source_Data_5/
- Figure_Supplement_9_Source_Data_5/Source_data_5.xlsx
- __MACOSX/Figure_Supplement_9_Source_Data_5/._Source_data_5.xlsx
