# Supplementary material for: Single molecule analysis of CENP-A chromatin by high-speed atomic force microscopy
Source: eLife. 2023 Sep 20;12:e86709. doi: 10.7554/eLife.86709 (PMC10511241; doi:10.7554/eLife.86709)
Supplement: Figure 5—source data 1. [file elife-86709-fig5-data1.zip]

Archive with 5 entries (4 files):
- Figure_5-Source_Data_8/
- Figure_5-Source_Data_8/.DS_Store
- __MACOSX/Figure_5-Source_Data_8/._.DS_Store
- Figure_5-Source_Data_8/Source_Data_8.xlsx
- __MACOSX/Figure_5-Source_Data_8/._Source_Data_8.xlsx
