# Supplementary material for: Single molecule analysis of CENP-A chromatin by high-speed atomic force microscopy
Source: eLife. 2023 Sep 20;12:e86709. doi: 10.7554/eLife.86709 (PMC10511241; doi:10.7554/eLife.86709)
Supplement: Figure 5—figure supplement 1—source data 1. [file elife-86709-fig5-figsupp1-data1.zip]

Archive with 13 entries (12 files):
- Figure_5-Figure_Supplement_16-Source_Data_6/
- Figure_5-Figure_Supplement_16-Source_Data_6/Supplement_Figure_16b-Source_Data_6.tiff
- __MACOSX/Figure_5-Figure_Supplement_16-Source_Data_6/._Supplement_Figure_16b-Source_Data_6.tiff
- Figure_5-Figure_Supplement_16-Source_Data_6/.DS_Store
- __MACOSX/Figure_5-Figure_Supplement_16-Source_Data_6/._.DS_Store
- Figure_5-Figure_Supplement_16-Source_Data_6/Supplement_Figure_16a-Source_Data_6.tiff
- __MACOSX/Figure_5-Figure_Supplement_16-Source_Data_6/._Supplement_Figure_16a-Source_Data_6.tiff
- Figure_5-Figure_Supplement_16-Source_Data_6/Western_blot_raw_image1.tiff
- __MACOSX/Figure_5-Figure_Supplement_16-Source_Data_6/._Western_blot_raw_image1.tiff
- Figure_5-Figure_Supplement_16-Source_Data_6/Western_blot_raw_image3.tif
- __MACOSX/Figure_5-Figure_Supplement_16-Source_Data_6/._Western_blot_raw_image3.tif
- Figure_5-Figure_Supplement_16-Source_Data_6/Western_blot_raw_image2.tiff
- __MACOSX/Figure_5-Figure_Supplement_16-Source_Data_6/._Western_blot_raw_image2.tiff
