# Supplementary material for: Single molecule analysis of CENP-A chromatin by high-speed atomic force microscopy
Source: eLife. 2023 Sep 20;12:e86709. doi: 10.7554/eLife.86709 (PMC10511241; doi:10.7554/eLife.86709)
Supplement: Figure 6—figure supplement 1—source data 1. [file elife-86709-fig6-figsupp1-data1.zip]

Archive with 7 entries (6 files):
- Figure_6-Source_Data_9/
- Figure_6-Source_Data_9/.DS_Store
- __MACOSX/Figure_6-Source_Data_9/._.DS_Store
- Figure_6-Source_Data_9/~$Source data 7.xlsx
- __MACOSX/Figure_6-Source_Data_9/._~$Source data 7.xlsx
- Figure_6-Source_Data_9/Source_Data_9.xlsx
- __MACOSX/Figure_6-Source_Data_9/._Source_Data_9.xlsx
